# Supplementary material for: Efficient Selection of Enhancers and Promoters from MIA PaCa-2 Pancreatic Cancer Cells by ChIP-lentiMPRA
Source: Int J Mol Sci. 2022 Nov 30;23(23):15011. doi: 10.3390/ijms232315011 (PMC9740945; doi:10.3390/ijms232315011)
Supplement: Supplementary file 1 [file ijms-23-15011-s001.zip]

Archive with 7 entries (7 files):
- pLVPGm.1-mP.gb
- Supplementary Materials.pdf
- Table_S1.pdf
- Table_S2.xlsx
- Table_S3.pdf
- Table_S4.xlsx
- Table_S5.pdf
