# Supplementary material for: Efficient Selection of Enhancers and Promoters from MIA PaCa-2 Pancreatic Cancer Cells by ChIP-lentiMPRA
Source: Int J Mol Sci. 2022 Nov 30;23(23):15011. doi: 10.3390/ijms232315011 (PMC9740945; doi:10.3390/ijms232315011)
Supplement: Supplementary file 1 [file ijms-23-15011-s001.zip › Table_S2.xlsx]

## Sheet: Table_S2
Table S2. Intersections of mapped regions with some chromatin features and their associations with genes according to GREAT (http://great.stanford.edu/great (accessed on 7 April 2022)).
1 DNase I Hypersensitivity Peak Clusters from ENCODE (95 cell types)
2 Transcription Factor ChIP-seq Clusters (340 factors, 129 cell types) from ENCODE 3
3 Super-enhancers from SEA database (http://sea.edbc.org/)
4 CAGE peaks from FANTOM5 project (https://fantom.gsc.riken.jp/5/)
5 H3K27ac ChIP-seq peaks (Diaferia, 2016)
6 MIA PaCa-2 super-enhancers from SEdb 2.0 (http://www.licpathway.net/sedb)
7 Genes associated with mapped regions according to GREAT analysis (see Materials and Methods)
8 Mapped regions classified as proximal by GREAT analysis (see Materials and Methods)
9 Mapped regions classified as distal by GREAT analysis (see Materials and Methods)
GRCh38/hg38					Chromatin features (1 - intersection, 0 - no intersection)								1 - positive, 0 - negative
chrom	chromStart	chromEnd	strand	name	Dnase I1	TFBS2	SEA SE3	CAGE4	H3K27ac (MIA PaCa-2)5	H3K27ac (Capan-2)5	SE MIA PaCa-26	Associated genes (GREAT)6	Proximal7	Distal8
chr1	958615	959305	-	chr1:958615-959305,-	1	1	0	1	1	1	0	KLHL17, NOC2L	1	0
chr1	1026373	1026974	-	chr1:1026373-1026974,-	1	1	0	0	1	1	0	AGRN, RNF223	0	1
chr1	1230839	1231672	-	chr1:1230839-1231672,-	1	1	0	0	1	1	0	B3GALT6, SDF4	1	0
chr1	1238076	1238955	-	chr1:1238076-1238955,-	1	1	0	0	1	0	0	B3GALT6, C1QTNF12	0	1
chr1	1274300	1275050	-	chr1:1274300-1275050,-	1	1	1	0	1	1	0	UBE2J2	1	0
chr1	1351425	1351852	-	chr1:1351425-1351852,-	1	1	1	1	1	0	0	DVL1, MXRA8	0	1
chr1	1478338	1479190	-	chr1:1478338-1479190,-	0	1	0	0	0	0	0	ATAD3A, ATAD3B	0	1
chr1	1619399	1619999	-	chr1:1619399-1619999,-	1	1	1	0	1	0	0	MMP23B, MIB2	0	1
chr1	1659765	1660408	-	chr1:1659765-1660408,-	1	1	1	0	0	0	0	CDK11B	1	0
chr1	1699489	1699811	-	chr1:1699489-1699811,-	0	0	1	0	0	0	0	SLC35E2B, CDK11A	0	1
chr1	1724170	1724884	-	chr1:1724170-1724884,-	1	1	1	1	1	1	0	CDK11A	1	0
chr1	1902015	1902525	-	chr1:1902015-1902525,-	1	1	1	0	1	0	0	CALML6, GNB1	0	1
chr1	1917400	1918111	-	chr1:1917400-1918111,-	1	1	0	0	1	0	0	TMEM52	1	0
chr1	1925558	1926040	-	chr1:1925558-1926040,-	1	1	0	0	0	0	0	TMEM52, CFAP74	0	1
chr1	2015530	2016093	-	chr1:2015530-2016093,-	0	0	1	0	0	0	0	CFAP74, GABRD	0	1
chr1	2104023	2104822	-	chr1:2104023-2104822,-	1	1	1	1	1	0	0	PRKCZ, FAAP20	0	1
chr1	2189563	2190393	-	chr1:2189563-2190393,-	1	1	1	1	1	1	0	FAAP20, PRKCZ	0	1
chr1	2239129	2239713	-	chr1:2239129-2239713,-	0	1	1	0	1	0	0	RER1, SKI	0	1
chr1	2836489	2837402	-	chr1:2836489-2837402,-	1	1	0	0	0	0	0	MMEL1, ACTRT2	0	1
chr1	2906344	2907272	-	chr1:2906344-2907272,-	0	1	0	0	0	0	0	MMEL1, ACTRT2	0	1
chr1	3093557	3094202	-	chr1:3093557-3094202,-	0	1	1	0	1	0	0	ARHGEF16, PRDM16	0	1
chr1	3263595	3264556	-	chr1:3263595-3264556,-	1	0	1	0	0	0	0	ARHGEF16, PRDM16	0	1
chr1	3460199	3460918	-	chr1:3460199-3460918,-	1	1	1	0	1	1	0	ARHGEF16, MEGF6	0	1
chr1	3533315	3533497	-	chr1:3533315-3533497,-	1	1	1	0	0	0	0	MEGF6, ARHGEF16	0	1
chr1	3591484	3592015	-	chr1:3591484-3592015,-	1	1	1	0	0	0	0	MEGF6, ARHGEF16	0	1
chr1	3752979	3753661	-	chr1:3752979-3753661,-	0	0	0	0	0	0	0	SMIM1, TP73	0	1
chr1	3900497	3900884	-	chr1:3900497-3900884,-	1	1	1	0	1	1	0	C1orf174	1	0
chr1	5192529	5193287	-	chr1:5192529-5193287,-	1	0	0	0	0	0	0		0	0
chr1	5286553	5287449	-	chr1:5286553-5287449,-	0	1	0	0	0	0	0		0	0
chr1	5903621	5904376	-	chr1:5903621-5904376,-	1	0	0	0	0	0	0	NPHP4	0	1
chr1	6046907	6047726	-	chr1:6046907-6047726,-	0	1	0	0	0	0	0	KCNAB2	1	0
chr1	6198924	6199591	-	chr1:6198924-6199591,-	1	1	0	1	1	1	0	RPL22	1	0
chr1	6223717	6224597	-	chr1:6223717-6224597,-	1	1	0	1	0	1	0	ICMT, RNF207	0	1
chr1	6554293	6554828	-	chr1:6554293-6554828,-	1	1	0	1	1	1	0	TAS1R1, NOL9	1	0
chr1	6563636	6564408	-	chr1:6563636-6564408,-	1	0	0	0	0	0	0	ZBTB48, TAS1R1	0	1
chr1	6615487	6615880	-	chr1:6615487-6615880,-	1	1	1	0	1	1	0	PHF13	1	0
chr1	6651326	6651654	-	chr1:6651326-6651654,-	0	1	0	0	0	0	0	THAP3, DNAJC11	0	1
chr1	6786086	6786799	-	chr1:6786086-6786799,-	1	1	0	0	1	1	0	CAMTA1	1	0
chr1	6833755	6834202	-	chr1:6833755-6834202,-	1	1	0	0	0	0	0	CAMTA1	0	1
chr1	7105183	7105829	-	chr1:7105183-7105829,-	1	0	0	0	0	0	0	CAMTA1	0	1
chr1	7151726	7152574	-	chr1:7151726-7152574,-	1	1	0	0	0	0	0	CAMTA1	0	1
chr1	7798653	7799435	-	chr1:7798653-7799435,-	0	1	0	0	0	0	0	PER3, UTS2	0	1
chr1	8023035	8023855	-	chr1:8023035-8023855,-	1	1	1	0	1	1	1	ERRFI1, PARK7	0	1
chr1	8026602	8027336	-	chr1:8026602-8027336,-	1	1	1	0	1	1	1	ERRFI1	1	0
chr1	8079099	8079695	-	chr1:8079099-8079695,-	1	0	1	0	1	1	1	SLC45A1, ERRFI1	0	1
chr1	8118271	8118905	-	chr1:8118271-8118905,-	1	1	1	0	1	1	1	SLC45A1, ERRFI1	0	1
chr1	8194220	8195066	-	chr1:8194220-8195066,-	1	1	1	1	1	1	1	ERRFI1, SLC45A1	0	1
chr1	8201314	8201951	-	chr1:8201314-8201951,-	1	1	1	1	1	1	1	ERRFI1, SLC45A1	0	1
chr1	8210982	8211551	-	chr1:8210982-8211551,-	1	1	1	0	1	1	1	ERRFI1, SLC45A1	0	1
chr1	8213234	8213980	-	chr1:8213234-8213980,-	1	1	1	0	1	1	1	ERRFI1, SLC45A1	0	1
chr1	8214592	8215332	-	chr1:8214592-8215332,-	1	1	1	0	1	1	1	ERRFI1, SLC45A1	0	1
chr1	8239208	8239625	-	chr1:8239208-8239625,-	1	1	1	0	1	1	1	ERRFI1, SLC45A1	0	1
chr1	8352922	8353428	-	chr1:8352922-8353428,-	1	1	1	0	1	0	0	SLC45A1, RERE	0	1
chr1	8649446	8650017	-	chr1:8649446-8650017,-	0	1	1	0	0	0	0	RERE, SLC45A1	0	1
chr1	8963570	8964015	-	chr1:8963570-8964015,-	0	1	1	0	0	0	0	CA6, SLC2A7	0	1
chr1	9277871	9278544	-	chr1:9277871-9278544,-	1	1	1	0	1	0	0	SPSB1, H6PD	0	1
chr1	9293272	9294364	-	chr1:9293272-9294364,-	1	1	1	0	1	1	0	SPSB1	1	0
chr1	9413432	9413765	-	chr1:9413432-9413765,-	1	1	1	0	1	1	0	SLC25A33, SPSB1	0	1
chr1	9432114	9432781	-	chr1:9432114-9432781,-	1	1	1	0	0	0	0	SLC25A33, SPSB1	0	1
chr1	9594708	9594987	-	chr1:9594708-9594987,-	0	1	1	0	1	0	0	PIK3CD, TMEM201	0	1
chr1	9671218	9672000	-	chr1:9671218-9672000,-	1	1	1	0	0	0	0	PIK3CD, CLSTN1	0	1
chr1	9838230	9838527	-	chr1:9838230-9838527,-	0	0	1	0	0	0	0	CLSTN1, CTNNBIP1	0	1
chr1	9943331	9943925	-	chr1:9943331-9943925,-	1	1	0	1	1	1	0	LZIC, NMNAT1	1	0
chr1	10334019	10334501	-	chr1:10334019-10334501,-	0	0	0	0	0	0	0	PGD, KIF1B	0	1
chr1	10552405	10553282	-	chr1:10552405-10553282,-	0	1	0	0	0	0	0	PEX14, CASZ1	0	1
chr1	10681808	10682054	-	chr1:10681808-10682054,-	1	1	1	0	1	0	0	CASZ1, PEX14	0	1
chr1	10839940	10840707	-	chr1:10839940-10840707,-	1	1	1	0	0	0	0	TARDBP, CASZ1	0	1
chr1	11060448	11060871	-	chr1:11060448-11060871,-	1	1	1	0	1	1	0	SRM	1	0
chr1	11149610	11150122	-	chr1:11149610-11150122,-	0	0	1	0	0	0	0	EXOSC10, ANGPTL7	0	1
chr1	11272132	11272579	-	chr1:11272132-11272579,-	0	1	0	0	1	0	0	UBIAD1	1	0
chr1	11297107	11297773	-	chr1:11297107-11297773,-	1	0	0	0	0	0	0	DISP3, UBIAD1	0	1
chr1	11342364	11343229	-	chr1:11342364-11343229,-	1	1	1	0	0	0	0	DISP3, UBIAD1	0	1
chr1	11601322	11602065	-	chr1:11601322-11602065,-	0	0	0	0	0	0	0	FBXO2, DISP3	0	1
chr1	11736615	11737345	-	chr1:11736615-11737345,-	1	1	1	1	1	1	0	AGTRAP	1	0
chr1	11885837	11886255	-	chr1:11885837-11886255,-	1	1	1	0	0	0	0	NPPB, KIAA2013	0	1
chr1	11908805	11909525	-	chr1:11908805-11909525,-	1	1	0	1	1	1	0	NPPB, KIAA2013	0	1
chr1	11992091	11992649	-	chr1:11992091-11992649,-	1	1	1	0	0	0	0	MIIP, MFN2	0	1
chr1	12433630	12434039	-	chr1:12433630-12434039,-	1	1	1	1	1	1	0	DHRS3, VPS13D	0	1
chr1	12453241	12453664	-	chr1:12453241-12453664,-	1	1	1	0	1	1	0	DHRS3, VPS13D	0	1
chr1	12524353	12525133	-	chr1:12524353-12525133,-	1	1	1	0	1	1	0	DHRS3, VPS13D	0	1
chr1	12556311	12556683	-	chr1:12556311-12556683,-	1	1	1	0	1	1	0	DHRS3, VPS13D	0	1
chr1	13811851	13812366	-	chr1:13811851-13812366,-	1	1	0	0	0	0	0	PRDM2	0	1
chr1	14416442	14416890	-	chr1:14416442-14416890,-	0	0	0	0	0	0	0	KAZN	0	1
chr1	15007417	15008237	-	chr1:15007417-15008237,-	1	1	1	0	1	0	0	TMEM51, KAZN	0	1
chr1	15423069	15423736	-	chr1:15423069-15423736,-	1	1	1	0	1	1	0	CTRC, EFHD2	0	1
chr1	15822773	15823288	-	chr1:15822773-15823288,-	0	0	1	0	0	0	0	SPEN, UQCRHL	0	1
chr1	15949534	15950008	-	chr1:15949534-15950008,-	1	1	1	1	1	1	0	ZBTB17, SPEN	0	1
chr1	16102360	16102846	-	chr1:16102360-16102846,-	0	0	1	0	0	0	0	FAM131C, EPHA2	0	1
chr1	16248799	16249610	-	chr1:16248799-16249610,-	1	1	1	0	1	1	0	RSG1, FBXO42	0	1
chr1	16352093	16352359	-	chr1:16352093-16352359,-	1	1	1	0	1	1	0	FBXO42	1	0
chr1	16444553	16445013	-	chr1:16444553-16445013,-	1	1	0	0	0	0	0	NECAP2, NBPF1	0	1
chr1	16625767	16626471	-	chr1:16625767-16626471,-	1	1	1	0	0	0	0	CROCC, NBPF1	0	1
chr1	16645018	16646245	-	chr1:16645018-16646245,-	1	1	0	1	1	1	0	CROCC, NBPF1	0	1
chr1	16904400	16905187	-	chr1:16904400-16905187,-	1	1	1	1	1	1	1	NBPF1, CROCC	0	1
chr1	16913302	16913840	-	chr1:16913302-16913840,-	1	1	1	0	1	1	1	NBPF1, CROCC	0	1
chr1	16998397	16999109	-	chr1:16998397-16999109,-	1	1	0	0	0	0	0	MFAP2, ATP13A2	0	1
chr1	17360956	17361532	-	chr1:17360956-17361532,-	0	1	0	0	0	0	0	PADI6, PADI4	0	1
chr1	17531135	17531887	-	chr1:17531135-17531887,-	1	1	1	0	1	1	0	RCC2, ARHGEF10L	0	1
chr1	17632401	17633135	-	chr1:17632401-17633135,-	1	1	1	0	0	0	0	ACTL8, ARHGEF10L	0	1
chr1	17992126	17992638	-	chr1:17992126-17992638,-	1	1	0	0	0	0	0	IGSF21, ACTL8	0	1
chr1	18777529	18778139	-	chr1:18777529-18778139,-	0	1	0	0	0	0	0	TAS1R2, PAX7	0	1
chr1	18798851	18799543	-	chr1:18798851-18799543,-	1	1	1	0	0	0	0	TAS1R2, PAX7	0	1
chr1	18954740	18955438	-	chr1:18954740-18955438,-	1	1	1	1	1	1	0	IFFO2	1	0
chr1	19250755	19251969	-	chr1:19250755-19251969,-	1	1	0	1	1	1	0	MRTO4, EMC1	1	0
chr1	19484479	19485202	-	chr1:19484479-19485202,-	1	1	1	1	1	1	0	CAPZB	1	0
chr1	19596691	19596844	-	chr1:19596691-19596844,-	1	1	1	1	1	1	0	MINOS1, MINOS1-NBL1	1	0
chr1	19606525	19607033	-	chr1:19606525-19607033,-	1	1	1	0	0	0	0	NBL1, MINOS1	0	1
chr1	19753165	19753729	-	chr1:19753165-19753729,-	1	0	1	0	0	0	0	TMCO4, HTR6	0	1
chr1	20493379	20494108	-	chr1:20493379-20494108,-	1	1	1	0	1	1	0	CAMK2N1, MUL1	0	1
chr1	20760620	20761046	-	chr1:20760620-20761046,-	0	1	0	0	0	0	0	SH2D5, HP1BP3	0	1
chr1	20851203	20851901	-	chr1:20851203-20851901,-	1	0	0	0	0	0	0	HP1BP3, EIF4G3	0	1
chr1	21324314	21324997	-	chr1:21324314-21324997,-	1	1	1	1	1	1	0	NBPF3, ECE1	0	1
chr1	22674625	22675318	-	chr1:22674625-22675318,-	1	1	0	0	0	0	0	EPHB2, C1QB	0	1
chr1	22716474	22717328	-	chr1:22716474-22717328,-	1	1	0	0	0	0	0	KDM1A, EPHB2	0	1
chr1	23435980	23436747	-	chr1:23435980-23436747,-	1	1	1	0	0	0	0	TCEA3, ASAP3	0	1
chr1	23550632	23551237	-	chr1:23550632-23551237,-	0	1	1	0	1	0	1	E2F2, ID3	0	1
chr1	23553346	23554190	-	chr1:23553346-23554190,-	1	1	1	0	1	1	1	E2F2, ID3	0	1
chr1	23555873	23556408	-	chr1:23555873-23556408,-	1	1	1	0	1	1	1	E2F2, ID3	0	1
chr1	23637843	23638658	-	chr1:23637843-23638658,-	1	1	1	0	1	0	0	RPL11, MDS2	0	1
chr1	24306301	24307094	-	chr1:24306301-24307094,-	0	0	1	0	0	0	0	IFNLR1, GRHL3	0	1
chr1	24666583	24667320	-	chr1:24666583-24667320,-	1	1	1	0	0	0	0	CLIC4, SRRM1	0	1
chr1	24936470	24936870	-	chr1:24936470-24936870,-	1	1	0	0	0	0	0	RUNX3, CLIC4	0	1
chr1	24957200	24957766	-	chr1:24957200-24957766,-	1	1	1	0	0	0	0	RUNX3, CLIC4	0	1
chr1	25247670	25248295	-	chr1:25247670-25248295,-	1	1	1	0	1	1	0	RSRP1	1	0
chr1	25285055	25285587	-	chr1:25285055-25285587,-	1	1	1	0	0	0	0	TMEM50A, RHD	0	1
chr1	25565302	25565714	-	chr1:25565302-25565714,-	1	1	1	0	0	0	0	MAN1C1, LDLRAP1	0	1
chr1	25933159	25933753	-	chr1:25933159-25933753,-	1	1	0	0	0	0	0	STMN1, PAFAH2	0	1
chr1	26113395	26113838	-	chr1:26113395-26113838,-	1	1	1	0	0	1	0	PDIK1L	1	0
chr1	26261330	26261999	-	chr1:26261330-26261999,-	0	1	1	0	0	0	0	SH3BGRL3, CEP85	0	1
chr1	26693329	26694600	-	chr1:26693329-26694600,-	1	1	1	0	1	1	0	ARID1A, RPS6KA1	0	1
chr1	26726244	26727110	-	chr1:26726244-26727110,-	1	1	1	0	0	0	0	PIGV, ARID1A	0	1
chr1	26786791	26787606	-	chr1:26786791-26787606,-	1	1	1	1	1	1	0	PIGV	1	0
chr1	26788257	26788984	-	chr1:26788257-26788984,-	1	1	1	0	1	1	0	PIGV	1	0
chr1	27154027	27154842	-	chr1:27154027-27154842,-	1	1	1	0	1	1	0	SLC9A1	1	0
chr1	27342986	27343523	-	chr1:27342986-27343523,-	1	1	1	1	1	1	0	SYTL1	1	0
chr1	27539913	27540851	-	chr1:27539913-27540851,-	1	1	1	0	1	1	0	WASF2, AHDC1	0	1
chr1	27594761	27595574	-	chr1:27594761-27595574,-	1	1	1	0	1	1	0	WASF2, AHDC1	0	1
chr1	27649053	27649511	-	chr1:27649053-27649511,-	0	1	1	0	0	1	0	FGR, IFI6	0	1
chr1	27885571	27886171	-	chr1:27885571-27886171,-	1	1	1	1	0	0	0	THEMIS2, RPA2	0	1
chr1	27958211	27958536	-	chr1:27958211-27958536,-	1	1	0	0	0	1	0	XKR8	1	0
chr1	28089849	28090648	-	chr1:28089849-28090648,-	1	1	0	0	1	1	0	EYA3	1	0
chr1	28223333	28223961	-	chr1:28223333-28223961,-	1	1	0	0	0	0	0	PTAFR, DNAJC8	0	1
chr1	28580624	28581437	-	chr1:28580624-28581437,-	1	1	0	1	1	1	0	RAB42, TRNAU1AP	0	1
chr1	28629935	28630442	-	chr1:28629935-28630442,-	0	0	0	0	0	0	0	TAF12, RAB42	0	1
chr1	28643024	28644066	-	chr1:28643024-28644066,-	1	1	0	1	1	1	0	TAF12	1	0
chr1	29532232	29532719	-	chr1:29532232-29532719,-	0	0	0	0	0	0	0	PTPRU	0	1
chr1	30072236	30072956	-	chr1:30072236-30072956,-	0	0	0	0	0	0	0		0	0
chr1	30823598	30824418	-	chr1:30823598-30824418,-	1	1	1	1	1	0	0	LAPTM5, SDC3	0	1
chr1	31644715	31645218	-	chr1:31644715-31645218,-	1	1	1	1	1	1	0	PEF1	1	0
chr1	31789227	31789666	-	chr1:31789227-31789666,-	1	1	1	0	1	1	0	ADGRB2, SPOCD1	0	1
chr1	31935279	31936204	-	chr1:31935279-31936204,-	1	1	1	0	1	1	0	KHDRBS1, PTP4A2	0	1
chr1	32014249	32014859	-	chr1:32014249-32014859,-	1	1	1	0	1	1	0	KHDRBS1	1	0
chr1	32120364	32120722	-	chr1:32120364-32120722,-	0	1	0	0	0	1	0	TXLNA, KPNA6	0	1
chr1	32201597	32202175	-	chr1:32201597-32202175,-	1	1	0	1	1	1	0	CCDC28B	1	0
chr1	32651281	32651894	-	chr1:32651281-32651894,-	1	1	1	0	1	1	0	ZBTB8OS, RBBP4	1	0
chr1	32818330	32818932	-	chr1:32818330-32818932,-	1	1	0	0	1	1	0	YARS, S100PBP	1	0
chr1	33036650	33037501	-	chr1:33036650-33037501,-	1	1	1	1	1	1	0	AK2	1	0
chr1	33107476	33107913	-	chr1:33107476-33107913,-	0	0	0	0	0	0	0	AZIN2, TRIM62	0	1
chr1	33169178	33169752	-	chr1:33169178-33169752,-	1	1	1	0	0	0	0	TRIM62, AZIN2	0	1
chr1	33278735	33279537	-	chr1:33278735-33279537,-	0	0	0	0	0	0	0	ZNF362, A3GALT2	0	1
chr1	33304111	33305052	-	chr1:33304111-33305052,-	1	0	0	0	0	0	0	A3GALT2, ZNF362	0	1
chr1	33435529	33436195	-	chr1:33435529-33436195,-	1	1	1	0	0	0	0	PHC2, ZSCAN20	0	1
chr1	33443820	33444601	-	chr1:33443820-33444601,-	1	1	1	0	0	0	0	PHC2, ZSCAN20	0	1
chr1	33472371	33472594	-	chr1:33472371-33472594,-	1	1	0	0	1	1	0	ZSCAN20	1	0
chr1	34020282	34020863	-	chr1:34020282-34020863,-	1	1	0	0	0	0	0	CSMD2, HMGB4	0	1
chr1	34276819	34277426	-	chr1:34276819-34277426,-	1	0	0	0	0	0	0	GJB5, C1orf94	0	1
chr1	34782121	34782869	-	chr1:34782121-34782869,-	1	1	0	1	1	1	0	GJB3	1	0
chr1	34896370	34896895	-	chr1:34896370-34896895,-	1	1	0	0	0	0	0	SMIM12, DLGAP3	0	1
chr1	35078965	35079642	-	chr1:35078965-35079642,-	1	1	0	1	1	1	0	ZMYM1, SFPQ	0	1
chr1	35082913	35083516	-	chr1:35082913-35083516,-	0	0	1	0	0	1	0	ZMYM1, SFPQ	0	1
chr1	35350721	35351519	-	chr1:35350721-35351519,-	1	0	0	0	0	0	0	ZMYM4, KIAA0319L	0	1
chr1	35616913	35617822	-	chr1:35616913-35617822,-	0	1	0	0	0	0	0	PSMB2, TFAP2E	0	1
chr1	36182869	36183578	-	chr1:36182869-36183578,-	1	1	1	0	1	0	0	THRAP3, MAP7D1	0	1
chr1	36223220	36224070	-	chr1:36223220-36224070,-	1	1	1	0	1	1	0	THRAP3	1	0
chr1	36224485	36225235	-	chr1:36224485-36225235,-	1	1	1	1	1	1	0	THRAP3	1	0
chr1	36259857	36260799	-	chr1:36259857-36260799,-	0	1	1	0	0	0	0	SH3D21, THRAP3	0	1
chr1	36361204	36361792	-	chr1:36361204-36361792,-	0	1	1	0	1	1	0	EVA1B, STK40	0	1
chr1	36450247	36450809	-	chr1:36450247-36450809,-	1	1	0	1	1	1	0	OSCP1	1	0
chr1	37534510	37534879	-	chr1:37534510-37534879,-	1	1	1	0	1	1	0	MEAF6, SNIP1	0	1
chr1	37550792	37551425	-	chr1:37550792-37551425,-	1	0	0	0	0	0	0	MEAF6, SNIP1	0	1
chr1	37595673	37596069	-	chr1:37595673-37596069,-	1	1	0	1	1	1	0	GNL2	1	0
chr1	37930703	37931681	-	chr1:37930703-37931681,-	1	1	0	0	1	1	0	MTF1, INPP5B	0	1
chr1	38000993	38001484	-	chr1:38000993-38001484,-	1	1	1	0	1	1	0	SF3A3, FHL3	0	1
chr1	38013225	38013863	-	chr1:38013225-38013863,-	1	1	1	0	1	1	0	UTP11	1	0
chr1	38747806	38748654	-	chr1:38747806-38748654,-	0	0	0	0	0	0	0	RRAGC	0	1
chr1	38873600	38874207	-	chr1:38873600-38874207,-	1	1	0	0	1	1	0	MYCBP	1	0
chr1	39101693	39102409	-	chr1:39101693-39102409,-	1	1	1	0	0	0	0	BMP8A, MACF1	0	1
chr1	39183900	39184371	-	chr1:39183900-39184371,-	1	1	1	0	1	1	0	BMP8A, MACF1	0	1
chr1	39322010	39322895	-	chr1:39322010-39322895,-	1	1	0	0	0	0	0	BMP8A, MACF1	0	1
chr1	39332652	39333611	-	chr1:39332652-39333611,-	1	1	0	0	0	0	0	BMP8A, MACF1	0	1
chr1	39411827	39412482	-	chr1:39411827-39412482,-	1	1	1	0	1	1	0	BMP8A, MACF1	0	1
chr1	39744524	39745136	-	chr1:39744524-39745136,-	0	0	0	0	0	0	0	PPIE, OXCT2	0	1
chr1	39928160	39928677	-	chr1:39928160-39928677,-	0	1	1	0	0	0	0	MFSD2A, MYCL	0	1
chr1	39981597	39982245	-	chr1:39981597-39982245,-	1	1	1	0	0	1	0	CAP1, MFSD2A	0	1
chr1	40039178	40039593	-	chr1:40039178-40039593,-	1	1	1	0	1	1	0	CAP1	1	0
chr1	40498233	40499013	-	chr1:40498233-40499013,-	0	0	0	0	0	0	0	EXO5, ZFP69	0	1
chr1	40528455	40529201	-	chr1:40528455-40529201,-	1	0	0	0	0	0	0	ZNF684, EXO5	0	1
chr1	40531425	40531916	-	chr1:40531425-40531916,-	1	1	0	1	1	1	0	ZNF684	1	0
chr1	40691603	40692426	-	chr1:40691603-40692426,-	1	1	1	1	1	1	0	NFYC, RIMS3	0	1
chr1	40768429	40769051	-	chr1:40768429-40769051,-	1	1	0	0	0	0	0	KCNQ4, NFYC	0	1
chr1	40785356	40786103	-	chr1:40785356-40786103,-	1	1	1	0	1	0	0	KCNQ4	1	0
chr1	40949948	40950779	-	chr1:40949948-40950779,-	1	1	1	0	0	0	0	CITED4, CTPS1	0	1
chr1	41033735	41034530	-	chr1:41033735-41034530,-	1	0	0	0	0	0	0	SLFNL1, SCMH1	0	1
chr1	41784352	41785000	-	chr1:41784352-41785000,-	1	1	1	0	1	0	0	EDN2, HIVEP3	0	1
chr1	41883698	41884707	-	chr1:41883698-41884707,-	1	1	1	0	1	0	1	EDN2, HIVEP3	0	1
chr1	41942870	41943577	-	chr1:41942870-41943577,-	0	0	1	0	0	0	0	GUCA2B, HIVEP3	0	1
chr1	42387911	42388631	-	chr1:42387911-42388631,-	0	0	0	0	0	0	0	RIMKLA, ZMYND12	0	1
chr1	43427719	43428609	-	chr1:43427719-43428609,-	1	1	0	0	0	0	0	HYI, SZT2	0	1
chr1	43528727	43529672	-	chr1:43528727-43529672,-	1	1	1	0	1	1	0	PTPRF	1	0
chr1	43547421	43548525	-	chr1:43547421-43548525,-	1	1	1	0	1	1	0	KDM4A, PTPRF	0	1
chr1	43553505	43554331	-	chr1:43553505-43554331,-	0	1	1	0	1	1	0	KDM4A, PTPRF	0	1
chr1	43626677	43627390	-	chr1:43626677-43627390,-	0	0	1	0	0	0	0	KDM4A, PTPRF	0	1
chr1	43635084	43636121	-	chr1:43635084-43636121,-	1	1	1	0	0	0	0	KDM4A, PTPRF	0	1
chr1	43666278	43666770	-	chr1:43666278-43666770,-	1	1	0	0	0	0	0	ST3GAL3, KDM4A	0	1
chr1	43693517	43694155	-	chr1:43693517-43694155,-	0	0	0	0	0	0	0	ST3GAL3, KDM4A	0	1
chr1	43701575	43702101	-	chr1:43701575-43702101,-	1	0	0	0	0	0	0	ST3GAL3, KDM4A	0	1
chr1	43706667	43707206	-	chr1:43706667-43707206,-	1	1	0	0	1	1	0	ST3GAL3	1	0
chr1	43929647	43930620	-	chr1:43929647-43930620,-	1	1	0	0	1	0	0	ARTN, ST3GAL3	0	1
chr1	44035075	44035561	-	chr1:44035075-44035561,-	1	1	1	0	1	0	0	KLF17, SLC6A9	0	1
chr1	44146993	44147678	-	chr1:44146993-44147678,-	1	1	0	0	0	0	0	DMAP1, KLF18	0	1
chr1	44212209	44212965	-	chr1:44212209-44212965,-	1	1	0	0	1	1	0	DMAP1	1	0
chr1	44783864	44784260	-	chr1:44783864-44784260,-	1	1	0	0	0	1	0	BEST4, RPS8	0	1
chr1	45175017	45175662	-	chr1:45175017-45175662,-	0	0	0	0	0	0	0	ZSWIM5, UROD	0	1
chr1	45500157	45500854	-	chr1:45500157-45500854,-	1	1	0	1	1	1	0	MMACHC	1	0
chr1	45618185	45618885	-	chr1:45618185-45618885,-	1	1	1	0	0	0	0	CCDC17, NASP	0	1
chr1	45653658	45654372	-	chr1:45653658-45654372,-	0	0	0	0	0	0	0	CCDC17, GPBP1L1	0	1
chr1	45687923	45688719	-	chr1:45687923-45688719,-	1	1	1	1	1	1	0	GPBP1L1, TMEM69	1	0
chr1	45751816	45752181	-	chr1:45751816-45752181,-	1	1	0	0	1	0	0	IPP	1	0
chr1	46046914	46047632	-	chr1:46046914-46047632,-	1	0	0	0	0	0	0	PIK3R3, MAST2	0	1
chr1	46247005	46247658	-	chr1:46247005-46247658,-	1	1	0	0	1	1	0	RAD54L	1	0
chr1	47105253	47105545	-	chr1:47105253-47105545,-	0	1	0	0	1	0	0	CYP4A22, CYP4Z1	0	1
chr1	47173783	47174226	-	chr1:47173783-47174226,-	1	1	0	0	1	0	0	PDZK1IP1, CYP4A22	0	1
chr1	47182672	47183397	-	chr1:47182672-47183397,-	1	1	0	0	1	1	0	PDZK1IP1, CYP4A22	0	1
chr1	47244601	47245548	-	chr1:47244601-47245548,-	1	1	0	0	0	0	0	TAL1, STIL	0	1
chr1	47279155	47279895	-	chr1:47279155-47279895,-	0	1	0	0	0	0	0	TAL1, STIL	0	1
chr1	47342877	47343404	-	chr1:47342877-47343404,-	0	0	1	0	0	0	0	FOXE3, CMPK1	0	1
chr1	47650409	47650737	-	chr1:47650409-47650737,-	1	1	1	0	0	1	0	FOXD2, TRABD2B	0	1
chr1	47706890	47707599	-	chr1:47706890-47707599,-	0	1	1	0	0	0	0	FOXD2, TRABD2B	0	1
chr1	48233036	48233864	-	chr1:48233036-48233864,-	0	0	0	0	0	0	0	SLC5A9, SPATA6	0	1
chr1	50092063	50092593	-	chr1:50092063-50092593,-	0	0	0	0	0	0	0	AGBL4, ELAVL4	0	1
chr1	50968258	50968915	-	chr1:50968258-50968915,-	1	1	1	1	1	1	1	C1orf185, CDKN2C	0	1
chr1	50978791	50979490	-	chr1:50978791-50979490,-	1	1	1	0	1	1	1	C1orf185, CDKN2C	0	1
chr1	51236466	51237037	-	chr1:51236466-51237037,-	1	1	0	1	1	1	0	RNF11	1	0
chr1	51460620	51461119	-	chr1:51460620-51461119,-	0	0	0	0	0	0	0	TTC39A, EPS15	0	1
chr1	51549901	51550687	-	chr1:51549901-51550687,-	1	1	1	0	1	0	1	OSBPL9, EPS15	0	1
chr1	51558526	51559150	-	chr1:51558526-51559150,-	1	1	1	0	1	0	1	OSBPL9, EPS15	0	1
chr1	51813366	51813807	-	chr1:51813366-51813807,-	1	0	1	0	0	0	0	NRDC, OSBPL9	0	1
chr1	52738017	52738387	-	chr1:52738017-52738387,-	1	1	1	0	0	0	0	ZYG11A, ZYG11B	0	1
chr1	52904654	52905538	-	chr1:52904654-52905538,-	1	1	0	0	1	0	0	ECHDC2, ZYG11A	0	1
chr1	53041201	53041958	-	chr1:53041201-53041958,-	0	0	0	0	0	0	0	PODN, SCP2	0	1
chr1	53312561	53313444	-	chr1:53312561-53313444,-	0	1	0	0	0	0	0	MAGOH, LRP8	0	1
chr1	53946036	53946619	-	chr1:53946036-53946619,-	1	1	0	1	1	1	0	HSPB11	1	0
chr1	54742211	54742536	-	chr1:54742211-54742536,-	1	0	0	0	0	0	0	PARS2, MROH7	0	1
chr1	54910612	54911239	-	chr1:54910612-54911239,-	0	0	1	0	0	0	0	TMEM61, DHCR24	0	1
chr1	55151654	55152615	-	chr1:55151654-55152615,-	0	1	1	0	0	0	0	USP24, PCSK9	0	1
chr1	55215783	55216391	-	chr1:55215783-55216391,-	1	1	0	0	1	1	0	USP24	1	0
chr1	56472551	56473265	-	chr1:56472551-56473265,-	1	1	1	0	0	0	0	PLPP3	0	1
chr1	57375854	57376524	-	chr1:57375854-57376524,-	1	0	0	0	0	0	0	C8B, DAB1	0	1
chr1	58574486	58575161	-	chr1:58574486-58575161,-	1	1	1	0	1	1	1	OMA1, TACSTD2	0	1
chr1	58754431	58755235	-	chr1:58754431-58755235,-	1	1	1	0	1	1	1	MYSM1, JUN	0	1
chr1	58783984	58784665	-	chr1:58783984-58784665,-	1	1	1	1	1	1	1	JUN	1	0
chr1	61714455	61715124	-	chr1:61714455-61715124,-	0	0	0	0	0	0	0	TM2D1	0	1
chr1	62436422	62436644	-	chr1:62436422-62436644,-	1	1	0	1	1	1	0	USP1	1	0
chr1	62437150	62438037	-	chr1:62437150-62438037,-	1	1	0	1	1	1	0	USP1	1	0
chr1	63604288	63605045	-	chr1:63604288-63605045,-	0	1	0	0	0	0	0	PGM1, EFCAB7	0	1
chr1	67705702	67706341	-	chr1:67705702-67706341,-	1	1	1	0	0	0	0	GADD45A, GNG12	0	1
chr1	67717099	67717802	-	chr1:67717099-67717802,-	1	1	1	0	0	1	0	GADD45A, GNG12	0	1
chr1	68114048	68114689	-	chr1:68114048-68114689,-	1	0	1	0	0	0	0	DIRAS3, WLS	0	1
chr1	68238279	68238626	-	chr1:68238279-68238626,-	0	0	0	0	0	0	0	WLS, RPE65	0	1
chr1	70268187	70268644	-	chr1:70268187-70268644,-	0	0	0	0	0	0	0	SRSF11, ANKRD13C	0	1
chr1	70287400	70288289	-	chr1:70287400-70288289,-	1	0	0	0	0	0	0	ANKRD13C, SRSF11	0	1
chr1	70404943	70405775	-	chr1:70404943-70405775,-	1	1	0	0	0	0	0	CTH, HHLA3	0	1
chr1	75092178	75092806	-	chr1:75092178-75092806,-	1	1	0	0	0	0	0	CRYZ, LHX8	0	1
chr1	77499386	77499702	-	chr1:77499386-77499702,-	1	0	0	0	1	0	0	ZZZ3, AK5	0	1
chr1	77535360	77535851	-	chr1:77535360-77535851,-	1	1	1	1	1	0	0	ZZZ3, AK5	0	1
chr1	77535916	77536585	-	chr1:77535916-77536585,-	1	1	1	1	1	0	0	ZZZ3, AK5	0	1
chr1	77759312	77759940	-	chr1:77759312-77759940,-	1	1	0	1	1	1	0	USP33	1	0
chr1	77787248	77787851	-	chr1:77787248-77787851,-	0	0	0	0	0	0	0	NEXN, MIGA1	0	1
chr1	84572976	84573580	-	chr1:84572976-84573580,-	1	1	0	1	1	1	0	CTBS	1	0
chr1	85302194	85302960	-	chr1:85302194-85302960,-	1	1	1	0	1	0	0	BCL10, DDAH1	0	1
chr1	86395852	86396694	-	chr1:86395852-86396694,-	1	1	0	1	1	1	0	ODF2L	1	0
chr1	86717143	86717826	-	chr1:86717143-86717826,-	0	0	0	0	0	0	0	SH3GLB1, SELENOF	0	1
chr1	87624040	87624726	-	chr1:87624040-87624726,-	0	0	0	0	0	0	0	LMO4	0	1
chr1	88175574	88176644	-	chr1:88175574-88176644,-	1	1	1	0	0	1	0		0	0
chr1	88992827	88993105	-	chr1:88992827-88993105,-	1	1	0	1	1	1	0	KYAT3, RBMXL1	1	0
chr1	89038924	89039444	-	chr1:89038924-89039444,-	1	1	0	0	0	0	0	GBP3, GBP1	0	1
chr1	89869131	89869450	-	chr1:89869131-89869450,-	0	0	1	0	0	0	0	ZNF326, LRRC8D	0	1
chr1	89912266	89913126	-	chr1:89912266-89913126,-	1	1	1	0	1	1	0	ZNF326, LRRC8D	0	1
chr1	90434026	90434824	-	chr1:90434026-90434824,-	1	1	0	0	0	0	0	BARHL2, ZNF326	0	1
chr1	90953785	90954429	-	chr1:90953785-90954429,-	1	1	0	0	0	0	0	BARHL2, ZNF644	0	1
chr1	91022091	91022864	-	chr1:91022091-91022864,-	1	1	1	1	1	1	0	ZNF644	1	0
chr1	91853426	91854194	-	chr1:91853426-91854194,-	0	1	1	0	0	0	0	TGFBR3, CDC7	0	1
chr1	92862963	92863594	-	chr1:92862963-92863594,-	0	0	0	0	0	0	0	RPL5, FAM69A	0	1
chr1	93181274	93181739	-	chr1:93181274-93181739,-	1	1	1	0	1	1	0	TMED5	1	0
chr1	93612671	93613236	-	chr1:93612671-93613236,-	1	1	1	0	1	0	0	FNBP1L, BCAR3	0	1
chr1	93622252	93622902	-	chr1:93622252-93622902,-	1	1	1	0	1	1	0	FNBP1L, BCAR3	0	1
chr1	93669835	93670309	-	chr1:93669835-93670309,-	1	1	1	0	0	0	0	BCAR3, FNBP1L	0	1
chr1	93779859	93780695	-	chr1:93779859-93780695,-	1	1	1	0	1	1	1	BCAR3, FNBP1L	0	1
chr1	93784410	93785054	-	chr1:93784410-93785054,-	1	1	1	0	1	0	1	BCAR3, FNBP1L	0	1
chr1	93814811	93815315	-	chr1:93814811-93815315,-	1	1	1	0	1	0	1	BCAR3, FNBP1L	0	1
chr1	93818824	93819259	-	chr1:93818824-93819259,-	1	1	1	0	1	0	1	BCAR3, FNBP1L	0	1
chr1	93879226	93879469	-	chr1:93879226-93879469,-	1	1	0	1	1	1	1	DNTTIP2	1	0
chr1	96674917	96675585	-	chr1:96674917-96675585,-	1	1	0	0	0	0	0	PTBP2	0	1
chr1	98367527	98368117	-	chr1:98367527-98368117,-	1	0	1	0	1	0	1	DPYD, SNX7	0	1
chr1	98386208	98386847	-	chr1:98386208-98386847,-	1	0	1	0	1	0	1	DPYD, SNX7	0	1
chr1	99836827	99837683	-	chr1:99836827-99837683,-	1	1	0	0	0	0	0	FRRS1, AGL	0	1
chr1	100081497	100082136	-	chr1:100081497-100082136,-	1	1	0	1	0	0	0	MFSD14A, SASS6	0	1
chr1	100352558	100352826	-	chr1:100352558-100352826,-	1	1	1	1	1	1	0	CDC14A	1	0
chr1	100356948	100357741	-	chr1:100356948-100357741,-	1	1	1	0	0	0	0	GPR88, CDC14A	0	1
chr1	104582059	104582519	-	chr1:104582059-104582519,-	0	0	0	0	0	0	0		0	0
chr1	109213247	109213760	-	chr1:109213247-109213760,-	1	1	0	0	1	1	0	SARS	1	0
chr1	109620205	109621003	-	chr1:109620205-109621003,-	1	1	0	1	1	1	0	AMPD2	1	0
chr1	109984862	109985423	-	chr1:109984862-109985423,-	1	1	1	1	1	1	0	AHCYL1	1	0
chr1	110339689	110340192	-	chr1:110339689-110340192,-	1	1	1	1	1	1	0	RBM15	1	0
chr1	110407657	110408146	-	chr1:110407657-110408146,-	1	1	0	1	1	1	0	LAMTOR5	1	0
chr1	110770929	110771558	-	chr1:110770929-110771558,-	1	1	0	0	0	0	0	CD53, KCNA3	0	1
chr1	110962992	110963707	-	chr1:110962992-110963707,-	1	1	0	1	1	1	0	LRIF1	1	0
chr1	111436514	111437343	-	chr1:111436514-111437343,-	1	1	0	0	0	0	0	ATP5F1, OVGP1	0	1
chr1	111909027	111909598	-	chr1:111909027-111909598,-	1	1	0	0	0	0	0	KCND3, DDX20	0	1
chr1	112212103	112212938	-	chr1:112212103-112212938,-	0	0	0	0	0	0	0	KCND3, CTTNBP2NL	0	1
chr1	112251341	112252017	-	chr1:112251341-112252017,-	1	1	1	0	1	1	0	KCND3, CTTNBP2NL	0	1
chr1	112463069	112463641	-	chr1:112463069-112463641,-	1	1	0	0	0	0	0	WNT2B, CTTNBP2NL	0	1
chr1	112706467	112707079	-	chr1:112706467-112707079,-	1	1	0	0	1	1	0	RHOC	1	0
chr1	112895024	112895807	-	chr1:112895024-112895807,-	1	1	0	1	0	0	0	SLC16A1, FAM19A3	0	1
chr1	112955706	112956146	-	chr1:112955706-112956146,-	1	1	1	0	1	1	0	SLC16A1	1	0
chr1	113106028	113106471	-	chr1:113106028-113106471,-	0	0	0	0	0	0	0	MAGI3, LRIG2	0	1
chr1	113904405	113904759	-	chr1:113904405-113904759,-	1	1	0	0	1	1	0	DCLRE1B, AP4B1	1	0
chr1	113974899	113975486	-	chr1:113974899-113975486,-	1	1	0	0	0	0	0	OLFML3, HIPK1	0	1
chr1	114040359	114041008	-	chr1:114040359-114041008,-	1	1	0	0	0	0	0	OLFML3, SYT6	0	1
chr1	114511922	114512477	-	chr1:114511922-114512477,-	1	1	0	0	1	1	0	TRIM33	1	0
chr1	115613695	115614356	-	chr1:115613695-115614356,-	0	1	0	0	0	0	0	NGF, VANGL1	0	1
chr1	115671234	115671744	-	chr1:115671234-115671744,-	1	1	1	0	0	1	0	VANGL1, CASQ2	0	1
chr1	115857493	115857929	-	chr1:115857493-115857929,-	0	0	0	0	0	0	0	SLC22A15, NHLH2	0	1
chr1	116497686	116498116	-	chr1:116497686-116498116,-	1	1	1	0	1	0	0	CD58, ATP1A1	0	1
chr1	117091734	117092260	-	chr1:117091734-117092260,-	0	1	0	0	0	0	0	TRIM45, TTF2	0	1
chr1	117366960	117368031	-	chr1:117366960-117368031,-	1	1	1	1	1	1	0	MAN1A2	1	0
chr1	117831974	117832502	-	chr1:117831974-117832502,-	0	0	1	0	0	0	0	GDAP2, FAM46C	0	1
chr1	119420268	119421065	-	chr1:119420268-119421065,-	1	1	0	0	0	0	0	HSD3B1, HSD3B2	0	1
chr1	145919921	145920300	-	chr1:145919921-145920300,-	0	1	0	0	1	1	0	PEX11B	1	0
chr1	145961220	145961883	-	chr1:145961220-145961883,-	1	1	1	1	1	1	0	LIX1L, POLR3GL	0	1
chr1	145972936	145973235	-	chr1:145972936-145973235,-	0	1	1	0	1	0	0	POLR3GL, TXNIP	0	1
chr1	146037782	146038042	-	chr1:146037782-146038042,-	1	1	1	1	1	1	0	HFE2, NBPF10	0	1
chr1	146387065	146387625	-	chr1:146387065-146387625,-	1	1	1	0	0	0	0	ENSG00000270339	0	1
chr1	149072022	149072620	-	chr1:149072022-149072620,-	0	0	1	0	0	0	0	NBPF9, PDE4DIP	0	1
chr1	149811652	149812352	-	chr1:149811652-149812352,-	1	1	0	0	0	0	0	HIST2H2BF, HIST2H3D	1	0
chr1	149885010	149885761	-	chr1:149885010-149885761,-	1	1	0	0	1	1	1	HIST2H2AC, HIST2H2BE	1	0
chr1	149900418	149901026	-	chr1:149900418-149901026,-	1	1	0	0	0	1	0	HIST2H2AB, SV2A	0	1
chr1	149966795	149967449	-	chr1:149966795-149967449,-	1	1	1	0	0	0	0	MTMR11, OTUD7B	0	1
chr1	150255969	150256621	-	chr1:150255969-150256621,-	1	1	0	0	1	0	0	CA14	1	0
chr1	150324932	150325939	-	chr1:150324932-150325939,-	1	0	0	0	0	0	0	RPRD2, PRPF3	0	1
chr1	150363650	150364515	-	chr1:150363650-150364515,-	1	1	0	1	1	1	0	RPRD2	1	0
chr1	150399930	150400571	-	chr1:150399930-150400571,-	0	0	0	0	0	0	0	TARS2, RPRD2	0	1
chr1	150467071	150467494	-	chr1:150467071-150467494,-	1	1	0	0	0	0	0	TARS2, RPRD2	0	1
chr1	150596400	150597433	-	chr1:150596400-150597433,-	1	1	1	0	1	0	0	MCL1, ENSA	0	1
chr1	150877384	150877977	-	chr1:150877384-150877977,-	1	1	0	0	1	1	0	ARNT	1	0
chr1	151005913	151006406	-	chr1:151005913-151006406,-	1	1	1	0	1	1	0	MINDY1, ANXA9	0	1
chr1	151033256	151034310	-	chr1:151033256-151034310,-	1	1	0	0	0	0	0	BNIPL, PRUNE1	0	1
chr1	151070506	151071110	-	chr1:151070506-151071110,-	1	1	0	1	1	1	0	CDC42SE1, GABPB2	1	0
chr1	151308899	151309636	-	chr1:151308899-151309636,-	1	1	1	1	1	0	0	PI4KB, ZNF687	0	1
chr1	151989858	151990529	-	chr1:151989858-151990529,-	1	1	1	0	1	1	0	THEM4, S100A10	0	1
chr1	152494789	152495302	-	chr1:152494789-152495302,-	1	1	1	0	0	0	0	CRNN, LCE5A	0	1
chr1	153244937	153245809	-	chr1:153244937-153245809,-	0	1	0	0	0	0	0	LOR, PRR9	0	1
chr1	153541677	153542213	-	chr1:153541677-153542213,-	1	1	0	0	1	1	0	S100A5	1	0
chr1	153572213	153572630	-	chr1:153572213-153572630,-	1	1	1	0	1	1	0	S100A2, S100A16	0	1
chr1	153976674	153976915	-	chr1:153976674-153976915,-	1	1	0	0	1	1	0	JTB	1	0
chr1	153976943	153977459	-	chr1:153976943-153977459,-	1	1	0	1	1	1	0	JTB	1	0
chr1	154432103	154432770	-	chr1:154432103-154432770,-	1	1	1	0	0	0	0	IL6R, SHE	0	1
chr1	154559106	154559566	-	chr1:154559106-154559566,-	1	1	0	1	1	1	0	UBE2Q1	1	0
chr1	154937321	154937952	-	chr1:154937321-154937952,-	1	1	1	1	1	1	0	PMVK	1	0
chr1	154957516	154958220	-	chr1:154957516-154958220,-	1	1	0	0	1	1	0	PBXIP1	1	0
chr1	154984000	154984382	-	chr1:154984000-154984382,-	1	1	0	0	1	1	0	FLAD1	1	0
chr1	154987459	154987764	-	chr1:154987459-154987764,-	1	1	0	0	1	1	0	LENEP, FLAD1	0	1
chr1	155135878	155136764	-	chr1:155135878-155136764,-	1	1	0	1	1	1	0	SLC50A1	1	0
chr1	155171079	155171487	-	chr1:155171079-155171487,-	0	0	0	0	1	0	0	DPM3, KRTCAP2	0	1
chr1	155176762	155177360	-	chr1:155176762-155177360,-	1	1	1	0	1	1	0	TRIM46, MUC1	0	1
chr1	155193850	155194486	-	chr1:155193850-155194486,-	1	1	1	1	1	1	0	MUC1	1	0
chr1	155194487	155195322	-	chr1:155194487-155195322,-	1	1	1	1	1	1	0	MUC1	1	0
chr1	155404534	155405300	-	chr1:155404534-155405300,-	0	0	0	0	0	0	0	RUSC1, ASH1L	0	1
chr1	155528337	155529109	-	chr1:155528337-155529109,-	0	1	1	0	0	0	0	ASH1L, RUSC1	0	1
chr1	155583618	155584249	-	chr1:155583618-155584249,-	0	0	0	0	0	0	0	MSTO1, ASH1L	0	1
chr1	155610009	155610699	-	chr1:155610009-155610699,-	1	1	0	0	1	1	0	MSTO1	1	0
chr1	155934174	155934935	-	chr1:155934174-155934935,-	1	1	0	1	1	1	0	KIAA0907	1	0
chr1	156040369	156040900	-	chr1:156040369-156040900,-	1	1	0	0	0	1	0	SSR2, UBQLN4	0	1
chr1	156075076	156076058	-	chr1:156075076-156076058,-	1	1	1	1	1	0	0	MEX3A, RAB25	0	1
chr1	156078346	156078915	-	chr1:156078346-156078915,-	1	1	1	0	1	0	0	MEX3A, RAB25	0	1
chr1	156115347	156116095	-	chr1:156115347-156116095,-	1	1	1	1	1	1	1	LMNA	1	0
chr1	156136426	156136946	-	chr1:156136426-156136946,-	1	1	1	0	0	0	0	SEMA4A, LMNA	0	1
chr1	156212930	156213607	-	chr1:156212930-156213607,-	1	1	0	1	1	1	0	PMF1-BGLAP, PMF1	1	0
chr1	156233966	156234802	-	chr1:156233966-156234802,-	1	1	0	0	0	0	0	BGLAP, PMF1-BGLAP	0	1
chr1	156337088	156337880	-	chr1:156337088-156337880,-	1	1	0	1	1	1	0	TSACC, CCT3	1	0
chr1	156501262	156501853	-	chr1:156501262-156501853,-	1	1	1	0	1	1	0	MEF2D	1	0
chr1	156728403	156728657	-	chr1:156728403-156728657,-	1	1	0	1	1	1	0	ISG20L2, RRNAD1	1	0
chr1	156995180	156995462	-	chr1:156995180-156995462,-	0	1	0	0	0	0	0	ARHGEF11, PEAR1	0	1
chr1	157679622	157680537	-	chr1:157679622-157680537,-	0	0	1	0	0	0	0	FCRL4, FCRL3	0	1
chr1	158061756	158062781	-	chr1:158061756-158062781,-	1	0	1	0	0	0	0	CD1D, KIRREL1	0	1
chr1	158666322	158666504	-	chr1:158666322-158666504,-	1	1	0	0	0	0	0	SPTA1, OR10Z1	0	1
chr1	159218835	159219465	-	chr1:159218835-159219465,-	1	1	0	0	0	0	0	FCER1A, ACKR1	0	1
chr1	160098102	160098520	-	chr1:160098102-160098520,-	1	1	0	1	1	1	0	IGSF8	1	0
chr1	160262546	160263252	-	chr1:160262546-160263252,-	1	1	0	1	1	1	0	DCAF8	1	0
chr1	161031648	161032332	-	chr1:161031648-161032332,-	0	1	1	0	0	1	0	F11R, TSTD1	0	1
chr1	161105491	161105916	-	chr1:161105491-161105916,-	0	0	0	0	0	0	0	NIT1, KLHDC9	0	1
chr1	161133005	161134022	-	chr1:161133005-161134022,-	1	1	1	0	1	1	0	UFC1, DEDD	0	1
chr1	161153103	161154007	-	chr1:161153103-161154007,-	1	1	0	1	1	1	0	UFC1	1	0
chr1	161192514	161193307	-	chr1:161192514-161193307,-	1	1	1	0	1	0	0	B4GALT3, ADAMTS4	0	1
chr1	161206715	161207426	-	chr1:161206715-161207426,-	1	1	0	0	1	0	0	FCER1G, NDUFS2	0	1
chr1	161226572	161227728	-	chr1:161226572-161227728,-	1	1	0	0	1	1	0	TOMM40L	1	0
chr1	161399262	161399761	-	chr1:161399262-161399761,-	1	1	1	1	1	1	0	FCGR2A, CFAP126	0	1
chr1	162145470	162145901	-	chr1:162145470-162145901,-	1	1	1	0	1	1	0	NOS1AP, SPATA46	0	1
chr1	162612536	162613173	-	chr1:162612536-162613173,-	1	1	1	0	1	0	0	DDR2, UAP1	0	1
chr1	162632273	162632786	-	chr1:162632273-162632786,-	1	1	1	1	1	0	0	DDR2	1	0
chr1	162678364	162679125	-	chr1:162678364-162679125,-	1	1	1	0	1	0	1	HSD17B7, DDR2	0	1
chr1	162691380	162692383	-	chr1:162691380-162692383,-	1	1	1	0	1	0	1	HSD17B7, DDR2	0	1
chr1	163027880	163028610	-	chr1:163027880-163028610,-	0	1	0	0	1	0	1	RGS4, HSD17B7	0	1
chr1	163165488	163166222	-	chr1:163165488-163166222,-	1	1	1	0	1	0	1	RGS5, RGS4	0	1
chr1	163323376	163323994	-	chr1:163323376-163323994,-	0	1	0	0	1	1	0	NUF2	1	0
chr1	163710257	163710702	-	chr1:163710257-163710702,-	0	1	0	0	0	0	0	NUF2	0	1
chr1	164927450	164928035	-	chr1:164927450-164928035,-	1	0	1	0	0	0	0	PBX1, LMX1A	0	1
chr1	165033419	165034263	-	chr1:165033419-165034263,-	1	1	0	0	0	0	0	LMX1A, PBX1	0	1
chr1	165244716	165245297	-	chr1:165244716-165245297,-	0	0	0	0	0	0	0	LMX1A	0	1
chr1	165435027	165435826	-	chr1:165435027-165435826,-	1	1	0	0	0	0	0	LMX1A, RXRG	0	1
chr1	165698069	165698446	-	chr1:165698069-165698446,-	1	1	0	0	1	1	0	ALDH9A1	1	0
chr1	165857330	165857782	-	chr1:165857330-165857782,-	1	1	1	0	0	0	0	UCK2	0	1
chr1	166058796	166059428	-	chr1:166058796-166059428,-	0	0	0	0	0	0	0	UCK2	0	1
chr1	166906713	166907454	-	chr1:166906713-166907454,-	1	1	1	0	0	0	0	TADA1, ILDR2	0	1
chr1	167826866	167827384	-	chr1:167826866-167827384,-	1	1	1	0	1	0	0	ADCY10, MPZL1	0	1
chr1	167936258	167936754	-	chr1:167936258-167936754,-	1	1	1	1	1	1	0	MPC2, DCAF6	1	0
chr1	168024008	168024780	-	chr1:168024008-168024780,-	0	1	0	0	0	0	0	DCAF6, GPR161	0	1
chr1	168035750	168036377	-	chr1:168035750-168036377,-	0	1	0	0	0	0	0	DCAF6, GPR161	0	1
chr1	169043280	169043661	-	chr1:169043280-169043661,-	1	0	0	0	0	1	0	DPT, ATP1B1	0	1
chr1	169108148	169108659	-	chr1:169108148-169108659,-	1	1	1	0	1	1	0	ATP1B1, NME7	0	1
chr1	169815721	169815931	-	chr1:169815721-169815931,-	0	0	0	0	0	0	0	METTL18, SCYL3	0	1
chr1	169893665	169894383	-	chr1:169893665-169894383,-	1	1	0	1	1	1	0	SCYL3	1	0
chr1	170984012	170984347	-	chr1:170984012-170984347,-	0	0	0	0	0	0	0	FMO3, PRRX1	0	1
chr1	171518951	171519698	-	chr1:171518951-171519698,-	0	0	0	0	0	0	0	PRRC2C, MYOC	0	1
chr1	172038441	172039258	-	chr1:172038441-172039258,-	0	0	0	0	0	0	0	C1orf105, DNM3	0	1
chr1	172180525	172181143	-	chr1:172180525-172181143,-	1	1	1	0	0	1	0	C1orf105, DNM3	0	1
chr1	172447943	172448447	-	chr1:172447943-172448447,-	1	1	0	0	0	1	0	SUCO, PIGC	0	1
chr1	172531628	172532430	-	chr1:172531628-172532430,-	1	1	0	1	1	1	0	SUCO	1	0
chr1	172533171	172534147	-	chr1:172533171-172534147,-	1	1	0	1	1	1	0	SUCO	1	0
chr1	172745936	172746694	-	chr1:172745936-172746694,-	1	1	0	1	1	0	0	FASLG, TNFSF18	0	1
chr1	173222713	173223493	-	chr1:173222713-173223493,-	1	1	0	0	0	0	0	PRDX6, TNFSF4	0	1
chr1	173656038	173656559	-	chr1:173656038-173656559,-	0	1	0	0	0	0	0	ANKRD45, TEX50	0	1
chr1	175590221	175590734	-	chr1:175590221-175590734,-	0	0	0	0	0	0	0	KIAA0040, TNR	0	1
chr1	176058327	176059089	-	chr1:176058327-176059089,-	1	1	0	0	0	0	0	TNR, RFWD2	0	1
chr1	176172075	176172878	-	chr1:176172075-176172878,-	0	1	1	0	0	0	0	TNR, RFWD2	0	1
chr1	178495570	178496079	-	chr1:178495570-178496079,-	1	0	0	0	0	0	0	CLEC20A	1	0
chr1	180196711	180197507	-	chr1:180196711-180197507,-	1	1	0	1	0	0	0	LHX4, QSOX1	0	1
chr1	180502997	180503618	-	chr1:180502997-180503618,-	1	1	0	0	1	1	0	ACBD6	1	0
chr1	180938307	180938819	-	chr1:180938307-180938819,-	0	1	0	0	0	0	0	STX6, XPR1	0	1
chr1	183256058	183256763	-	chr1:183256058-183256763,-	0	1	0	0	0	0	0	LAMC2, NMNAT2	0	1
chr1	183267949	183268229	-	chr1:183267949-183268229,-	1	1	1	0	0	0	0	LAMC2, NMNAT2	0	1
chr1	183291925	183292787	-	chr1:183291925-183292787,-	1	1	1	0	0	0	0	LAMC2, NMNAT2	0	1
chr1	183306511	183307042	-	chr1:183306511-183307042,-	1	1	1	0	0	0	0	NMNAT2, LAMC2	0	1
chr1	183471139	183471818	-	chr1:183471139-183471818,-	1	1	1	1	1	1	0	SMG7	1	0
chr1	184051788	184052199	-	chr1:184051788-184052199,-	1	1	1	1	1	1	0	TSEN15	1	0
chr1	184222400	184223072	-	chr1:184222400-184223072,-	1	1	0	0	0	1	0	C1orf21, TSEN15	0	1
chr1	184733355	184734022	-	chr1:184733355-184734022,-	0	0	0	0	0	0	0	EDEM3, C1orf21	0	1
chr1	185316460	185317132	-	chr1:185316460-185317132,-	1	1	0	1	1	1	0	IVNS1ABP	1	0
chr1	185537054	185537266	-	chr1:185537054-185537266,-	0	0	0	0	0	0	0	IVNS1ABP, HMCN1	0	1
chr1	185557409	185557981	-	chr1:185557409-185557981,-	0	0	1	0	0	0	0	IVNS1ABP, HMCN1	0	1
chr1	185647881	185648351	-	chr1:185647881-185648351,-	1	0	1	0	1	1	0	IVNS1ABP, HMCN1	0	1
chr1	190232682	190233259	-	chr1:190232682-190233259,-	0	1	0	0	0	0	0	BRINP3	0	1
chr1	190477066	190477819	-	chr1:190477066-190477819,-	1	1	0	1	1	0	0	BRINP3	1	0
chr1	192249072	192249541	-	chr1:192249072-192249541,-	0	1	0	0	0	0	0	RGS21, RGS18	0	1
chr1	192650896	192651459	-	chr1:192650896-192651459,-	1	0	1	0	0	0	0	RGS2, RGS13	0	1
chr1	195894148	195894795	-	chr1:195894148-195894795,-	1	1	0	0	0	0	0		0	0
chr1	196536332	196537100	-	chr1:196536332-196537100,-	0	1	0	0	0	0	0	KCNT2	0	1
chr1	197371720	197372364	-	chr1:197371720-197372364,-	1	0	0	0	0	0	0	CRB1, DENND1B	0	1
chr1	197633603	197634219	-	chr1:197633603-197634219,-	1	1	0	0	0	0	0	DENND1B, CRB1	0	1
chr1	200040730	200041562	-	chr1:200040730-200041562,-	1	1	1	0	1	0	0	NR5A2, ZNF281	0	1
chr1	201019751	201020621	-	chr1:201019751-201020621,-	1	1	1	0	1	1	0	KIF21B, INAVA	0	1
chr1	201154157	201154906	-	chr1:201154157-201154906,-	1	1	0	1	1	1	0	TMEM9	1	0
chr1	201456636	201457343	-	chr1:201456636-201457343,-	1	1	1	0	0	1	0	TNNI1, PHLDA3	0	1
chr1	201829079	201829818	-	chr1:201829079-201829818,-	1	1	1	1	1	1	0	IPO9	1	0
chr1	201954257	201954952	-	chr1:201954257-201954952,-	1	1	0	0	1	1	0	TIMM17A	1	0
chr1	202869903	202870766	-	chr1:202869903-202870766,-	0	0	0	0	0	0	0	KDM5B, RABIF	0	1
chr1	202967787	202968236	-	chr1:202967787-202968236,-	1	1	0	0	1	1	0	CYB5R1	1	0
chr1	203007445	203008337	-	chr1:203007445-203008337,-	1	1	0	0	1	1	0	TMEM183A	1	0
chr1	203045458	203045724	-	chr1:203045458-203045724,-	1	1	1	0	1	0	0	PPFIA4, MYOG	0	1
chr1	203152245	203153208	-	chr1:203152245-203153208,-	1	1	1	1	1	1	0	MYBPH, ADORA1	0	1
chr1	203320721	203321331	-	chr1:203320721-203321331,-	1	1	1	1	1	0	0	BTG2, FMOD	0	1
chr1	203347672	203348084	-	chr1:203347672-203348084,-	1	1	1	1	0	0	0	FMOD, BTG2	0	1
chr1	203630034	203630756	-	chr1:203630034-203630756,-	1	1	1	0	1	1	0	LAX1, ATP2B4	0	1
chr1	203670292	203670858	-	chr1:203670292-203670858,-	0	0	1	0	1	0	0	LAX1, ATP2B4	0	1
chr1	203673496	203674116	-	chr1:203673496-203674116,-	1	1	1	1	1	1	0	LAX1, ATP2B4	0	1
chr1	203675719	203676501	-	chr1:203675719-203676501,-	1	1	1	0	1	1	0	LAX1, ATP2B4	0	1
chr1	203796187	203797097	-	chr1:203796187-203797097,-	1	1	0	0	1	1	0	ZBED6, ZC3H11A	1	0
chr1	203849296	203850007	-	chr1:203849296-203850007,-	0	0	0	0	0	0	0	SNRPE, ZBED6	0	1
chr1	204084882	204085409	-	chr1:204084882-204085409,-	1	1	1	0	1	1	0	SOX13, ETNK2	0	1
chr1	204190330	204190949	-	chr1:204190330-204190949,-	1	1	1	1	0	1	0	REN, KISS1	0	1
chr1	204516413	204516953	-	chr1:204516413-204516953,-	1	1	1	1	1	1	0	MDM4	1	0
chr1	204599465	204600160	-	chr1:204599465-204600160,-	1	0	0	0	0	0	0	LRRN2, MDM4	0	1
chr1	205235886	205236427	-	chr1:205235886-205236427,-	0	1	0	0	0	0	0	TMCC2, NUAK2	0	1
chr1	205448319	205448715	-	chr1:205448319-205448715,-	1	1	1	0	1	1	0	CDK18, LEMD1	0	1
chr1	205632130	205632564	-	chr1:205632130-205632564,-	1	1	1	0	1	1	0	ELK4	1	0
chr1	205744111	205744741	-	chr1:205744111-205744741,-	1	1	1	0	1	0	0	SLC45A3, NUCKS1	0	1
chr1	206030878	206031628	-	chr1:206030878-206031628,-	1	1	1	0	0	1	0	C1orf186, CTSE	0	1
chr1	206948963	206949728	-	chr1:206948963-206949728,-	1	1	1	0	0	0	0	PIGR, FCAMR	0	1
chr1	207053024	207053519	-	chr1:207053024-207053519,-	1	1	0	1	1	1	0	PFKFB2	1	0
chr1	209423923	209424662	-	chr1:209423923-209424662,-	1	1	1	0	0	0	0	CAMK1G	0	1
chr1	209856174	209856774	-	chr1:209856174-209856774,-	1	0	0	0	0	0	0	SYT14, DIEXF	0	1
chr1	210236466	210236911	-	chr1:210236466-210236911,-	1	1	1	0	0	0	0	HHAT, SERTAD4	0	1
chr1	211259635	211260352	-	chr1:211259635-211260352,-	1	1	0	1	1	1	0	RCOR3	1	0
chr1	211642213	211643029	-	chr1:211642213-211643029,-	1	1	1	0	0	1	0	SLC30A1, NEK2	0	1
chr1	212121165	212121817	-	chr1:212121165-212121817,-	0	1	0	0	0	0	0	PPP2R5A, DTL	0	1
chr1	212695635	212696385	-	chr1:212695635-212696385,-	0	1	0	1	0	0	0	BATF3, FAM71A	0	1
chr1	213051202	213052048	-	chr1:213051202-213052048,-	1	1	1	1	1	1	0	RPS6KC1	1	0
chr1	214603592	214604338	-	chr1:214603592-214604338,-	1	1	0	0	1	1	0	CENPF	1	0
chr1	214645619	214646131	-	chr1:214645619-214646131,-	1	1	0	1	0	0	0	KCNK2, CENPF	0	1
chr1	218342702	218343468	-	chr1:218342702-218343468,-	1	0	1	0	0	1	0	TGFB2, RRP15	0	1
chr1	220124815	220126274	-	chr1:220124815-220126274,-	1	1	0	0	0	0	0	IARS2, RAB3GAP2	0	1
chr1	220136355	220136866	-	chr1:220136355-220136866,-	1	0	1	0	0	0	0	IARS2, RAB3GAP2	0	1
chr1	221097971	221098739	-	chr1:221097971-221098739,-	1	1	0	1	0	0	0	HLX	0	1
chr1	223078862	223079732	-	chr1:223078862-223079732,-	1	1	1	0	0	0	0	TLR5, DISP1	0	1
chr1	223142487	223143029	-	chr1:223142487-223143029,-	1	1	0	0	1	1	0	TLR5, SUSD4	0	1
chr1	223557260	223557906	-	chr1:223557260-223557906,-	0	1	0	0	0	0	0	CAPN8, CCDC185	0	1
chr1	223707638	223707977	-	chr1:223707638-223707977,-	1	1	1	1	1	1	1	CAPN8, CAPN2	0	1
chr1	223708914	223709797	-	chr1:223708914-223709797,-	1	1	1	0	1	1	1	CAPN8, CAPN2	0	1
chr1	223770866	223771825	-	chr1:223770866-223771825,-	1	1	1	0	1	1	1	CAPN2, TP53BP2	0	1
chr1	223832354	223832929	-	chr1:223832354-223832929,-	1	1	1	1	0	1	0	TP53BP2, CAPN2	0	1
chr1	223854719	223855284	-	chr1:223854719-223855284,-	0	0	0	0	0	0	0	FBXO28, TP53BP2	0	1
chr1	223888139	223888847	-	chr1:223888139-223888847,-	1	1	0	0	1	1	0	FBXO28, TP53BP2	0	1
chr1	224012089	224012657	-	chr1:224012089-224012657,-	1	1	1	0	0	0	0	TP53BP2, FBXO28	0	1
chr1	224268762	224269085	-	chr1:224268762-224269085,-	0	1	1	0	0	0	0	NVL, DEGS1	0	1
chr1	224380707	224381502	-	chr1:224380707-224381502,-	1	1	0	0	0	0	0	CNIH4, WDR26	0	1
chr1	224421160	224421914	-	chr1:224421160-224421914,-	0	1	0	0	0	0	0	WDR26, CNIH4	0	1
chr1	224476913	224477658	-	chr1:224476913-224477658,-	1	1	0	0	0	0	0	CNIH3, WDR26	0	1
chr1	224522578	224523320	-	chr1:224522578-224523320,-	1	1	1	0	1	0	1	CNIH3, WDR26	0	1
chr1	224542657	224544308	-	chr1:224542657-224544308,-	1	1	1	0	1	1	1	WDR26, CNIH3	0	1
chr1	224616384	224616869	-	chr1:224616384-224616869,-	1	1	0	0	1	1	0	CNIH3	1	0
chr1	224643932	224644385	-	chr1:224643932-224644385,-	0	1	1	0	1	0	0	DNAH14, CNIH3	0	1
chr1	224852128	224852405	-	chr1:224852128-224852405,-	1	1	0	0	1	1	0	DNAH14, CNIH3	0	1
chr1	224961078	224961801	-	chr1:224961078-224961801,-	0	0	0	0	0	0	0	DNAH14, LBR	0	1
chr1	225592277	225592695	-	chr1:225592277-225592695,-	1	0	1	0	0	0	0	LBR, ENAH	0	1
chr1	225737162	225737934	-	chr1:225737162-225737934,-	1	1	1	0	0	0	0	ENAH, SRP9	0	1
chr1	225771824	225772387	-	chr1:225771824-225772387,-	1	1	1	0	1	1	0	ENAH, SRP9	0	1
chr1	225999550	226000060	-	chr1:225999550-226000060,-	1	1	1	1	1	1	0	SDE2	1	0
chr1	226063123	226063567	-	chr1:226063123-226063567,-	1	1	0	1	1	1	0	H3F3A	1	0
chr1	226176043	226176637	-	chr1:226176043-226176637,-	1	1	1	0	0	0	0	ACBD3, H3F3A	0	1
chr1	226309624	226310122	-	chr1:226309624-226310122,-	1	1	1	1	1	1	0	LIN9	1	0
chr1	227563467	227563920	-	chr1:227563467-227563920,-	1	1	0	1	1	1	0	ZNF678	1	0
chr1	227858021	227858499	-	chr1:227858021-227858499,-	1	1	0	0	0	0	0	PRSS38, WNT9A	0	1
chr1	228139250	228140005	-	chr1:228139250-228140005,-	1	1	0	1	1	1	0	GUK1	1	0
chr1	228217469	228217842	-	chr1:228217469-228217842,-	1	1	0	0	0	0	0	OBSCN, TRIM11	0	1
chr1	228457335	228457645	-	chr1:228457335-228457645,-	1	1	0	0	1	1	0	HIST3H2BB, HIST3H2A	1	0
chr1	228500451	228500834	-	chr1:228500451-228500834,-	1	1	1	0	1	1	0	RHOU, RNF187	0	1
chr1	228727614	228728435	-	chr1:228727614-228728435,-	1	0	0	0	0	0	0	RHOU, RNF187	0	1
chr1	229032155	229033005	-	chr1:229032155-229033005,-	1	1	1	0	0	0	0	TMEM78, RHOU	0	1
chr1	229271310	229271802	-	chr1:229271310-229271802,-	1	1	0	0	1	1	0	RAB4A	1	0
chr1	229479852	229480745	-	chr1:229479852-229480745,-	1	1	0	0	0	0	0	ACTA1, NUP133	0	1
chr1	229687172	229687805	-	chr1:229687172-229687805,-	0	0	1	0	0	0	0	GALNT2, URB2	0	1
chr1	230362734	230363443	-	chr1:230362734-230363443,-	1	1	0	0	0	0	0	PGBD5, GALNT2	0	1
chr1	230889055	230889858	-	chr1:230889055-230889858,-	0	1	0	0	0	0	0	ARV1, C1orf198	0	1
chr1	230957070	230957759	-	chr1:230957070-230957759,-	1	1	0	0	0	0	0	C1orf198, ARV1	0	1
chr1	230978852	230979457	-	chr1:230978852-230979457,-	1	1	0	1	1	1	0	ARV1	1	0
chr1	231051231	231052034	-	chr1:231051231-231052034,-	1	1	1	0	0	0	0	TRIM67, ARV1	0	1
chr1	231218522	231219192	-	chr1:231218522-231219192,-	1	0	0	0	0	0	0	C1orf131, TRIM67	0	1
chr1	231528692	231529368	-	chr1:231528692-231529368,-	1	1	0	1	1	1	0	TSNAX, TSNAX-DISC1	1	0
chr1	231572226	231572950	-	chr1:231572226-231572950,-	1	1	0	0	0	0	0	DISC1, TSNAX	0	1
chr1	232174247	232174704	-	chr1:232174247-232174704,-	1	0	0	0	0	0	0	SIPA1L2	0	1
chr1	233156770	233157146	-	chr1:233156770-233157146,-	1	0	0	0	0	0	0	PCNX2, NTPCR	0	1
chr1	233638193	233638803	-	chr1:233638193-233638803,-	1	1	0	0	0	0	0	SLC35F3, KCNK1	0	1
chr1	233744345	233744763	-	chr1:233744345-233744763,-	0	1	0	0	0	0	0	SLC35F3, KCNK1	0	1
chr1	234134966	234135622	-	chr1:234134966-234135622,-	1	0	0	0	0	0	0	COA6, SLC35F3	0	1
chr1	234341610	234342311	-	chr1:234341610-234342311,-	0	0	0	0	0	0	0	COA6, SLC35F3	0	1
chr1	234487231	234487900	-	chr1:234487231-234487900,-	1	1	1	0	1	1	0	TARBP1, IRF2BP2	0	1
chr1	234514509	234514940	-	chr1:234514509-234514940,-	0	0	1	0	1	1	0	TARBP1, IRF2BP2	0	1
chr1	234555755	234556279	-	chr1:234555755-234556279,-	1	1	1	0	0	0	0	TARBP1, IRF2BP2	0	1
chr1	234583367	234584208	-	chr1:234583367-234584208,-	1	1	1	0	1	0	0	TARBP1, IRF2BP2	0	1
chr1	234611396	234612390	-	chr1:234611396-234612390,-	1	1	1	1	1	1	0	IRF2BP2	0	1
chr1	234614888	234615534	-	chr1:234614888-234615534,-	0	1	1	0	1	1	0	IRF2BP2	0	1
chr1	234656755	234657305	-	chr1:234656755-234657305,-	1	1	1	1	1	1	0	IRF2BP2, TOMM20	0	1
chr1	234721850	234722482	-	chr1:234721850-234722482,-	1	1	1	0	1	1	1	IRF2BP2, TOMM20	0	1
chr1	234957229	234957773	-	chr1:234957229-234957773,-	1	1	1	0	1	1	1	IRF2BP2, TOMM20	0	1
chr1	234975436	234976311	-	chr1:234975436-234976311,-	1	1	1	1	1	1	1	IRF2BP2, TOMM20	0	1
chr1	235048931	235049719	-	chr1:235048931-235049719,-	1	1	1	0	1	1	0	IRF2BP2, TOMM20	0	1
chr1	235309330	235310082	-	chr1:235309330-235310082,-	1	1	1	0	0	0	0	RBM34, ARID4B	0	1
chr1	235328385	235328832	-	chr1:235328385-235328832,-	1	1	1	1	1	1	0	ARID4B, GGPS1	1	0
chr1	236000048	236000782	-	chr1:236000048-236000782,-	1	1	1	0	0	1	0	LYST, NID1	0	1
chr1	236524197	236524621	-	chr1:236524197-236524621,-	1	1	0	1	1	1	0	LGALS8, HEATR1	0	1
chr1	236603960	236604143	-	chr1:236603960-236604143,-	1	1	0	0	1	1	0	HEATR1	1	0
chr1	236604545	236605177	-	chr1:236604545-236605177,-	1	1	0	1	1	1	0	HEATR1	1	0
chr1	236802456	236802893	-	chr1:236802456-236802893,-	1	1	0	0	0	0	0	MTR, MT1HL1	0	1
chr1	238528597	238529293	-	chr1:238528597-238529293,-	0	0	0	0	0	0	0		0	0
chr1	240363619	240364240	-	chr1:240363619-240364240,-	0	1	0	0	0	0	0	GREM2, FMN2	0	1
chr1	240507255	240508136	-	chr1:240507255-240508136,-	0	0	0	0	0	0	0	GREM2, FMN2	0	1
chr1	241040634	241041091	-	chr1:241040634-241041091,-	0	0	0	0	0	0	0	GREM2, RGS7	0	1
chr1	242105259	242106128	-	chr1:242105259-242106128,-	0	0	0	0	0	0	0	MAP1LC3C, PLD5	0	1
chr1	244299231	244299805	-	chr1:244299231-244299805,-	1	1	1	0	1	1	0	ADSS, ZBTB18	0	1
chr1	245081204	245081869	-	chr1:245081204-245081869,-	0	0	0	0	0	0	0	KIF26B, EFCAB2	0	1
chr1	245213354	245213799	-	chr1:245213354-245213799,-	1	1	1	0	0	0	0	KIF26B	0	1
chr1	245248940	245249950	-	chr1:245248940-245249950,-	0	1	1	0	0	0	0	KIF26B	0	1
chr1	247637749	247638460	-	chr1:247637749-247638460,-	1	1	0	0	0	0	0	OR2G3, OR13G1	0	1
chr1	248825900	248826358	-	chr1:248825900-248826358,-	1	1	0	1	1	1	0	SH3BP5L	1	0
chr1	248838119	248838979	-	chr1:248838119-248838979,-	1	1	1	1	1	1	0	ZNF672	1	0
chr1	248874156	248874741	-	chr1:248874156-248874741,-	1	1	1	0	1	1	0	ZNF692	0	1
chr10	831851	832568	-	chr10:831851-832568,-	0	1	1	0	0	0	0	DIP2C, LARP4B	0	1
chr10	1018632	1019473	-	chr10:1018632-1019473,-	0	1	0	0	0	0	0	IDI2, GTPBP4	0	1
chr10	1185176	1185962	-	chr10:1185176-1185962,-	1	0	0	0	0	0	0	WDR37	0	1
chr10	1461278	1461995	-	chr10:1461278-1461995,-	1	1	1	0	0	0	0	ADARB2, WDR37	0	1
chr10	3094333	3094916	-	chr10:3094333-3094916,-	1	1	1	0	1	1	0	PFKP, PITRM1	0	1
chr10	3116943	3117252	-	chr10:3116943-3117252,-	0	1	1	0	0	0	0	PFKP, PITRM1	0	1
chr10	3397147	3397835	-	chr10:3397147-3397835,-	1	1	0	0	0	0	0	PITRM1, KLF6	0	1
chr10	3781274	3781462	-	chr10:3781274-3781462,-	1	1	1	0	1	1	1	KLF6	0	1
chr10	3827582	3828349	-	chr10:3827582-3828349,-	1	1	1	0	1	1	1	KLF6	0	1
chr10	4633224	4633725	-	chr10:4633224-4633725,-	1	1	1	0	0	0	0	AKR1E2	0	1
chr10	4671867	4672623	-	chr10:4671867-4672623,-	1	1	1	0	1	1	1	AKR1E2	0	1
chr10	4743929	4744365	-	chr10:4743929-4744365,-	0	0	1	0	1	0	1	AKR1E2	0	1
chr10	4813379	4814091	-	chr10:4813379-4814091,-	1	1	0	0	1	1	1	AKR1E2	0	1
chr10	4818014	4818423	-	chr10:4818014-4818423,-	0	0	0	0	1	0	0	AKR1E2	0	1
chr10	4934995	4935527	-	chr10:4934995-4935527,-	0	1	1	0	0	0	0	AKR1C1, AKR1E2	0	1
chr10	5888781	5889332	-	chr10:5888781-5889332,-	1	1	0	0	1	1	0	GDI2, FBXO18	0	1
chr10	6151169	6151598	-	chr10:6151169-6151598,-	1	1	1	0	1	0	0	PFKFB3, PRKCQ	0	1
chr10	6274616	6274750	-	chr10:6274616-6274750,-	1	1	1	0	1	1	0	PFKFB3, PRKCQ	0	1
chr10	12062226	12062917	-	chr10:12062226-12062917,-	1	1	0	0	0	0	0	UPF2, DHTKD1	0	1
chr10	12977873	12978706	-	chr10:12977873-12978706,-	1	0	1	0	0	0	0	CCDC3	0	1
chr10	13513738	13514562	-	chr10:13513738-13514562,-	0	0	0	0	0	0	0	PRPF18, BEND7	0	1
chr10	14887830	14888459	-	chr10:14887830-14888459,-	0	1	0	0	1	0	0	SUV39H2, DCLRE1C	0	1
chr10	15218308	15218826	-	chr10:15218308-15218826,-	0	0	1	0	0	0	0	NMT2, FAM171A1	0	1
chr10	16379805	16380472	-	chr10:16379805-16380472,-	0	1	0	0	0	1	0	PTER	0	1
chr10	16437144	16437560	-	chr10:16437144-16437560,-	1	1	0	0	1	1	0	PTER	1	0
chr10	16746040	16746812	-	chr10:16746040-16746812,-	1	0	0	0	0	0	0	C1QL3, RSU1	0	1
chr10	16844093	16844694	-	chr10:16844093-16844694,-	1	1	1	1	1	0	0	RSU1, CUBN	0	1
chr10	16930690	16931435	-	chr10:16930690-16931435,-	1	0	0	0	0	0	0	RSU1, CUBN	0	1
chr10	17057446	17058051	-	chr10:17057446-17058051,-	1	1	1	0	1	0	1	RSU1, CUBN	0	1
chr10	17504037	17504823	-	chr10:17504037-17504823,-	1	1	0	0	0	0	0	ST8SIA6, HACD1	0	1
chr10	17643864	17644910	-	chr10:17643864-17644910,-	1	1	0	1	1	1	0	STAM	1	0
chr10	17835987	17836652	-	chr10:17835987-17836652,-	1	1	0	0	0	0	0	SLC39A12, MRC1	0	1
chr10	21259357	21260126	-	chr10:21259357-21260126,-	1	0	0	0	0	0	0	NEBL, MLLT10	0	1
chr10	21285619	21286251	-	chr10:21285619-21286251,-	1	1	1	0	1	0	1	NEBL, MLLT10	0	1
chr10	21537484	21538005	-	chr10:21537484-21538005,-	0	0	1	0	1	0	0	MLLT10, DNAJC1	0	1
chr10	21561587	21562113	-	chr10:21561587-21562113,-	1	1	0	0	0	0	0	MLLT10, DNAJC1	0	1
chr10	21743890	21744515	-	chr10:21743890-21744515,-	1	1	1	0	0	0	0	MLLT10, DNAJC1	0	1
chr10	23210992	23211849	-	chr10:23210992-23211849,-	0	1	0	0	0	0	0	PTF1A, C10orf67	0	1
chr10	24488543	24489206	-	chr10:24488543-24489206,-	1	1	1	0	0	1	0	ARHGAP21, KIAA1217	0	1
chr10	24954092	24954966	-	chr10:24954092-24954966,-	0	1	1	0	1	1	0	PRTFDC1	1	0
chr10	26411005	26411676	-	chr10:26411005-26411676,-	1	0	0	0	0	0	0	APBB1IP, GAD2	0	1
chr10	26794782	26795548	-	chr10:26794782-26795548,-	0	0	1	0	0	0	0	ABI1, PDSS1	0	1
chr10	27238369	27239171	-	chr10:27238369-27239171,-	1	1	1	0	1	1	0	ACBD5, MASTL	0	1
chr10	28785856	28786466	-	chr10:28785856-28786466,-	0	1	0	0	0	0	0	BAMBI	0	1
chr10	29189856	29190643	-	chr10:29189856-29190643,-	0	0	1	0	0	0	0	LYZL1	0	1
chr10	29208220	29208983	-	chr10:29208220-29208983,-	0	0	0	0	0	0	0	LYZL1	0	1
chr10	29734757	29735488	-	chr10:29734757-29735488,-	1	1	1	0	1	1	0	SVIL, JCAD	0	1
chr10	30356455	30356654	-	chr10:30356455-30356654,-	0	1	0	0	0	0	0	MAP3K8, MTPAP	0	1
chr10	31898168	31899111	-	chr10:31898168-31899111,-	1	0	0	0	1	1	0	ARHGAP12	0	1
chr10	31961390	31961876	-	chr10:31961390-31961876,-	1	1	1	0	1	1	1	ARHGAP12, KIF5B	0	1
chr10	32981468	32982342	-	chr10:32981468-32982342,-	1	1	1	0	1	1	1	ITGB1, NRP1	0	1
chr10	33962384	33963039	-	chr10:33962384-33963039,-	1	0	0	0	0	0	0		0	0
chr10	34635031	34635777	-	chr10:34635031-34635777,-	1	1	0	0	0	0	0	PARD3	0	1
chr10	34919409	34920197	-	chr10:34919409-34920197,-	1	0	0	0	0	0	0	PARD3, CUL2	0	1
chr10	35167084	35167617	-	chr10:35167084-35167617,-	1	1	0	1	0	0	0	CCNY, CREM	0	1
chr10	35334895	35335690	-	chr10:35334895-35335690,-	1	1	1	0	1	1	0	CCNY	1	0
chr10	35407811	35408289	-	chr10:35407811-35408289,-	1	0	1	0	0	0	0	GJD4, CCNY	0	1
chr10	36535969	36536340	-	chr10:36535969-36536340,-	0	0	1	0	1	0	0		0	0
chr10	37840653	37840927	-	chr10:37840653-37840927,-	1	0	0	0	0	0	0	MTRNR2L7, ZNF248	0	1
chr10	42929999	42930538	-	chr10:42929999-42930538,-	0	1	0	0	0	0	0	RET, BMS1	0	1
chr10	43396920	43397441	-	chr10:43396920-43397441,-	1	1	1	1	1	1	0	HNRNPF	1	0
chr10	43409168	43409641	-	chr10:43409168-43409641,-	1	1	1	1	1	1	1	ZNF487, HNRNPF	0	1
chr10	44962860	44963527	-	chr10:44962860-44963527,-	1	1	1	0	1	0	0	RASSF4, C10orf10	0	1
chr10	45609995	45610760	-	chr10:45609995-45610760,-	0	0	0	0	0	0	0	MARCH8, ZFAND4	0	1
chr10	46030200	46030694	-	chr10:46030200-46030694,-	1	1	1	1	1	1	0	NCOA4	1	0
chr10	47050741	47051531	-	chr10:47050741-47051531,-	1	1	0	0	0	0	0	GDF10, PTPN20	0	1
chr10	47402673	47403115	-	chr10:47402673-47403115,-	1	1	0	0	1	1	0	ZNF488, ANXA8	0	1
chr10	47404056	47404682	-	chr10:47404056-47404682,-	1	1	0	0	1	1	0	ZNF488, ANXA8	0	1
chr10	47553024	47553548	-	chr10:47553024-47553548,-	1	1	0	0	0	0	0	AGAP9	0	1
chr10	48684708	48685432	-	chr10:48684708-48685432,-	1	1	0	1	0	0	0	WDFY4	1	0
chr10	49473007	49473472	-	chr10:49473007-49473472,-	0	0	0	0	0	0	0	DRGX, ERCC6	0	1
chr10	50813690	50814194	-	chr10:50813690-50814194,-	0	0	0	0	0	0	0	SGMS1, A1CF	0	1
chr10	56360724	56361580	-	chr10:56360724-56361580,-	1	1	0	1	1	1	0	ZWINT	1	0
chr10	57085695	57086146	-	chr10:57085695-57086146,-	0	0	0	0	0	0	0		0	0
chr10	58267267	58267903	-	chr10:58267267-58267903,-	1	1	0	1	1	1	0	CISD1, IPMK	1	0
chr10	58270626	58271270	-	chr10:58270626-58271270,-	1	1	0	0	1	1	0	CISD1	1	0
chr10	60470460	60471024	-	chr10:60470460-60471024,-	0	1	1	0	0	0	0	CDK1, ANK3	0	1
chr10	62000926	62001458	-	chr10:62000926-62001458,-	1	1	1	0	0	0	0	ARID5B, RTKN2	0	1
chr10	62003001	62003712	-	chr10:62003001-62003712,-	1	0	1	0	0	0	0	ARID5B, RTKN2	0	1
chr10	63871029	63871558	-	chr10:63871029-63871558,-	0	0	0	0	0	0	0	REEP3	0	1
chr10	67929945	67930460	-	chr10:67929945-67930460,-	0	0	1	0	0	0	0	SIRT1, HERC4	0	1
chr10	68108960	68109951	-	chr10:68108960-68109951,-	1	1	1	1	1	1	0	MYPN	1	0
chr10	68114688	68115065	-	chr10:68114688-68115065,-	0	1	1	0	1	1	0	MYPN, ATOH7	0	1
chr10	68332083	68332491	-	chr10:68332083-68332491,-	1	1	1	1	1	1	0	HNRNPH3, PBLD	1	0
chr10	68369683	68370077	-	chr10:68369683-68370077,-	0	0	0	0	0	0	0	PBLD, RUFY2	0	1
chr10	68538008	68538896	-	chr10:68538008-68538896,-	1	1	0	0	0	0	0	TET1, SLC25A16	0	1
chr10	68964065	68964694	-	chr10:68964065-68964694,-	1	1	0	0	0	0	0	KIF1BP, DDX21	0	1
chr10	69064368	69064973	-	chr10:69064368-69064973,-	1	1	1	0	1	1	0	SRGN, KIF1BP	0	1
chr10	69224557	69225036	-	chr10:69224557-69225036,-	1	1	1	0	1	1	0	HK1, HKDC1	0	1
chr10	69499003	69499806	-	chr10:69499003-69499806,-	1	1	1	0	0	0	0	TSPAN15, NEUROG3	0	1
chr10	69751779	69752130	-	chr10:69751779-69752130,-	0	0	1	0	0	0	0	COL13A1, C10orf35	0	1
chr10	69922474	69923144	-	chr10:69922474-69923144,-	0	0	0	0	0	0	0	H2AFY2, COL13A1	0	1
chr10	70307536	70308390	-	chr10:70307536-70308390,-	1	0	1	0	0	0	0	NPFFR1, LRRC20	0	1
chr10	70439552	70440066	-	chr10:70439552-70440066,-	0	1	0	0	0	0	0	NODAL	1	0
chr10	70525816	70526462	-	chr10:70525816-70526462,-	0	0	1	0	0	0	0	PALD1, PRF1	0	1
chr10	70747511	70748363	-	chr10:70747511-70748363,-	0	0	1	0	0	0	0	TBATA, ADAMTS14	0	1
chr10	70817082	70817778	-	chr10:70817082-70817778,-	1	1	1	0	1	1	0	SGPL1	1	0
chr10	71374896	71375387	-	chr10:71374896-71375387,-	0	0	1	0	0	0	0	CDH23, SLC29A3	0	1
chr10	71767737	71768211	-	chr10:71767737-71768211,-	1	1	1	0	1	1	0	C10orf105, VSIR	0	1
chr10	71780031	71780729	-	chr10:71780031-71780729,-	1	1	1	0	0	0	0	VSIR, PSAP	0	1
chr10	72009868	72010683	-	chr10:72009868-72010683,-	1	1	1	1	1	0	0	CHST3, SPOCK2	0	1
chr10	72364958	72365768	-	chr10:72364958-72365768,-	1	1	1	0	1	1	0	DNAJB12, MICU1	0	1
chr10	72490342	72490879	-	chr10:72490342-72490879,-	1	0	1	0	0	0	0	DNAJB12, MICU1	0	1
chr10	72968124	72968608	-	chr10:72968124-72968608,-	0	1	0	0	0	0	0	PLA2G12B, P4HA1	0	1
chr10	73577985	73578477	-	chr10:73577985-73578477,-	1	1	1	0	0	1	0	PPP3CB, USP54	0	1
chr10	73742534	73743434	-	chr10:73742534-73743434,-	1	1	1	0	1	1	0	SEC24C	1	0
chr10	73906303	73907475	-	chr10:73906303-73907475,-	1	1	1	0	1	1	0	CAMK2G, PLAU	0	1
chr10	73916263	73917122	-	chr10:73916263-73917122,-	1	1	1	0	1	1	0	VCL, PLAU	0	1
chr10	74167448	74168166	-	chr10:74167448-74168166,-	1	1	1	0	0	0	0	ADK	0	1
chr10	74178021	74178507	-	chr10:74178021-74178507,-	1	1	1	0	0	1	0	ADK	0	1
chr10	75066358	75066729	-	chr10:75066358-75066729,-	0	1	0	0	0	0	0	DUPD1, DUSP13	0	1
chr10	77554972	77555665	-	chr10:77554972-77555665,-	1	1	1	0	1	0	0	KCNMA1	0	1
chr10	78807105	78807720	-	chr10:78807105-78807720,-	1	1	1	0	0	0	0	ZMIZ1	0	1
chr10	79100206	79100766	-	chr10:79100206-79100766,-	1	0	1	0	0	0	0	PPIF, ZMIZ1	0	1
chr10	79150728	79151529	-	chr10:79150728-79151529,-	1	1	1	0	1	1	0	PPIF, ZMIZ1	0	1
chr10	79268633	79269018	-	chr10:79268633-79269018,-	1	1	1	0	0	0	0	PPIF, ZMIZ1	0	1
chr10	79713911	79714981	-	chr10:79713911-79714981,-	0	0	0	0	0	0	0	SFTPA1, SFTPD	0	1
chr10	80910801	80911582	-	chr10:80910801-80911582,-	1	0	0	0	0	0	0	TSPAN14	0	1
chr10	85835302	85835932	-	chr10:85835302-85835932,-	0	1	0	0	0	0	0		0	0
chr10	85895081	85896050	-	chr10:85895081-85896050,-	0	0	0	0	0	0	0	GRID1	0	1
chr10	86752198	86752997	-	chr10:86752198-86752997,-	1	1	1	0	0	0	0	BMPR1A, LDB3	0	1
chr10	86940041	86940444	-	chr10:86940041-86940444,-	0	1	1	0	1	1	0	MMRN2, BMPR1A	0	1
chr10	86960676	86961415	-	chr10:86960676-86961415,-	1	1	0	0	1	1	0	ADIRF, SNCG	0	1
chr10	86969335	86969934	-	chr10:86969335-86969934,-	1	1	1	1	1	1	0	ADIRF	1	0
chr10	87203514	87204270	-	chr10:87203514-87204270,-	1	1	0	0	0	0	0	MINPP1, GLUD1	0	1
chr10	87817664	87818042	-	chr10:87817664-87818042,-	1	1	0	1	1	1	0	ATAD1	1	0
chr10	88881045	88881646	-	chr10:88881045-88881646,-	1	1	0	0	1	1	0	STAMBPL1	1	0
chr10	88991162	88991758	-	chr10:88991162-88991758,-	1	1	0	1	1	1	0	FAS	1	0
chr10	89287856	89288425	-	chr10:89287856-89288425,-	0	0	1	0	1	0	1	IFIT3, IFIT2	0	1
chr10	89616690	89617595	-	chr10:89616690-89617595,-	0	0	0	0	0	0	0	SLC16A12, PANK1	0	1
chr10	89645321	89645888	-	chr10:89645321-89645888,-	1	1	0	0	1	1	0	PANK1	1	0
chr10	89709704	89710341	-	chr10:89709704-89710341,-	1	1	0	0	1	0	0	KIF20B	0	1
chr10	92573535	92573745	-	chr10:92573535-92573745,-	1	1	0	0	1	1	0	IDE	1	0
chr10	93439367	93439804	-	chr10:93439367-93439804,-	1	1	1	0	1	1	1	MYOF, CYP26A1	0	1
chr10	96043384	96044352	-	chr10:96043384-96044352,-	1	1	0	1	1	1	0	CCNJ	1	0
chr10	96639553	96640249	-	chr10:96639553-96640249,-	1	1	1	0	0	0	0	TM9SF3, PIK3AP1	0	1
chr10	96760426	96760929	-	chr10:96760426-96760929,-	1	1	1	0	0	0	0	LCOR, PIK3AP1	0	1
chr10	97292554	97293133	-	chr10:97292554-97293133,-	1	1	0	1	1	1	0	ARHGAP19	1	0
chr10	97531327	97532013	-	chr10:97531327-97532013,-	1	1	1	0	1	1	0	ANKRD2, UBTD1	0	1
chr10	97542721	97543412	-	chr10:97542721-97543412,-	1	1	1	0	1	1	0	ANKRD2, UBTD1	0	1
chr10	97543770	97544257	-	chr10:97543770-97544257,-	1	1	1	0	1	1	0	ANKRD2, UBTD1	0	1
chr10	97599712	97600488	-	chr10:97599712-97600488,-	0	0	1	0	0	1	0	C10orf62, MORN4	0	1
chr10	98427742	98428363	-	chr10:98427742-98428363,-	1	1	0	0	0	0	0	PYROXD2, HPS1	0	1
chr10	99332568	99333498	-	chr10:99332568-99333498,-	0	1	0	0	0	0	0	CNNM1, GOT1	0	1
chr10	99848159	99848977	-	chr10:99848159-99848977,-	1	1	0	0	0	0	0	ABCC2, DNMBP	0	1
chr10	99984941	99985557	-	chr10:99984941-99985557,-	1	1	1	0	1	1	1	DNMBP, ABCC2	0	1
chr10	100187152	100187867	-	chr10:100187152-100187867,-	1	1	0	0	1	1	0	ERLIN1	1	0
chr10	100523954	100524774	-	chr10:100523954-100524774,-	1	1	1	0	0	0	0	SEC31B, NDUFB8	0	1
chr10	100537627	100538206	-	chr10:100537627-100538206,-	1	1	0	0	0	0	0	PAX2, HIF1AN	0	1
chr10	100808332	100808850	-	chr10:100808332-100808850,-	1	1	0	0	0	0	0	SLF2, PAX2	0	1
chr10	100912872	100913238	-	chr10:100912872-100913238,-	1	1	0	1	1	1	0	SLF2	1	0
chr10	101121967	101122740	-	chr10:101121967-101122740,-	1	1	0	0	0	0	0	TLX1, KAZALD1	0	1
chr10	101588211	101588403	-	chr10:101588211-101588403,-	1	1	0	1	1	1	0	POLL, DPCD	1	0
chr10	101632227	101632902	-	chr10:101632227-101632902,-	1	0	1	0	0	0	0	DPCD, FBXW4	0	1
chr10	102582720	102583572	-	chr10:102582720-102583572,-	1	1	1	0	0	0	0	TRIM8, SUFU	0	1
chr10	103002109	103002830	-	chr10:103002109-103002830,-	0	0	0	0	0	0	0	CNNM2, NT5C2	0	1
chr10	103039739	103040473	-	chr10:103039739-103040473,-	1	1	1	0	0	0	0	CNNM2, NT5C2	0	1
chr10	103243945	103244389	-	chr10:103243945-103244389,-	1	1	1	0	0	1	0	RPEL1	1	0
chr10	103395820	103396121	-	chr10:103395820-103396121,-	1	1	0	0	1	1	0	PDCD11, USMG5	1	0
chr10	103494232	103494954	-	chr10:103494232-103494954,-	1	1	1	1	0	0	0	NEURL1	1	0
chr10	104029291	104029978	-	chr10:104029291-104029978,-	1	0	0	0	0	0	0	COL17A1, SLK	0	1
chr10	104330420	104330779	-	chr10:104330420-104330779,-	1	1	1	0	1	1	0	ITPRIP, GSTO2	0	1
chr10	104338426	104338976	-	chr10:104338426-104338976,-	1	1	1	1	1	1	0	CFAP58, ITPRIP	0	1
chr10	109132030	109132762	-	chr10:109132030-109132762,-	0	0	0	0	0	0	0		0	0
chr10	109375907	109376908	-	chr10:109375907-109376908,-	1	0	0	1	0	0	0		0	0
chr10	109884289	109885094	-	chr10:109884289-109885094,-	1	1	1	0	1	1	0	XPNPEP1	0	1
chr10	113679106	113679607	-	chr10:113679106-113679607,-	1	1	0	1	1	1	0	CASP7	1	0
chr10	113854147	113854787	-	chr10:113854147-113854787,-	1	1	1	1	1	1	0	DCLRE1A, NHLRC2	1	0
chr10	114252532	114252967	-	chr10:114252532-114252967,-	1	1	0	0	0	0	0	VWA2, AFAP1L2	0	1
chr10	114270219	114270885	-	chr10:114270219-114270885,-	1	1	0	0	0	1	0	VWA2, AFAP1L2	0	1
chr10	114571756	114572479	-	chr10:114571756-114572479,-	1	1	1	0	0	0	0	AFAP1L2, ABLIM1	0	1
chr10	118619311	118619510	-	chr10:118619311-118619510,-	0	0	1	0	0	0	0	PRLHR, CACUL1	0	1
chr10	118909530	118910017	-	chr10:118909530-118910017,-	1	1	1	0	1	1	0	CACUL1, NANOS1	0	1
chr10	119663815	119664664	-	chr10:119663815-119664664,-	1	1	1	0	1	1	0	INPP5F, BAG3	0	1
chr10	119668302	119668833	-	chr10:119668302-119668833,-	1	1	1	0	1	1	0	INPP5F, BAG3	0	1
chr10	119724966	119725809	-	chr10:119724966-119725809,-	1	1	0	1	1	1	0	INPP5F	1	0
chr10	120156910	120157510	-	chr10:120156910-120157510,-	1	1	0	0	0	0	0	PLPP4, SEC23IP	0	1
chr10	121916860	121917699	-	chr10:121916860-121917699,-	1	1	0	0	0	0	0	FGFR2, ATE1	0	1
chr10	122292971	122293512	-	chr10:122292971-122293512,-	1	1	1	0	0	1	0	PLEKHA1, BTBD16	0	1
chr10	122353941	122354595	-	chr10:122353941-122354595,-	1	1	1	0	0	0	0	PLEKHA1, BTBD16	0	1
chr10	122400876	122401493	-	chr10:122400876-122401493,-	0	0	0	0	0	0	0	ARMS2, PLEKHA1	0	1
chr10	122451633	122451787	-	chr10:122451633-122451787,-	0	1	0	0	0	0	0	ARMS2, PLEKHA1	0	1
chr10	122847232	122847834	-	chr10:122847232-122847834,-	0	1	0	0	0	0	0	C10orf120, CUZD1	0	1
chr10	124611297	124611827	-	chr10:124611297-124611827,-	1	1	1	0	1	0	0	FAM53B, LHPP	0	1
chr10	124630839	124631240	-	chr10:124630839-124631240,-	1	1	1	0	0	0	0	FAM53B, LHPP	0	1
chr10	124802133	124802472	-	chr10:124802133-124802472,-	1	1	0	0	1	1	0	ABRAXAS2	1	0
chr10	125122545	125123292	-	chr10:125122545-125123292,-	1	1	1	0	0	1	0	CTBP2	0	1
chr10	125277255	125277873	-	chr10:125277255-125277873,-	0	0	0	0	0	0	0	EDRF1, CTBP2	0	1
chr10	126783130	126783792	-	chr10:126783130-126783792,-	0	0	0	0	0	0	0	C10orf90, DOCK1	0	1
chr10	127042373	127042988	-	chr10:127042373-127042988,-	0	0	0	0	0	0	0	DOCK1	0	1
chr10	127576195	127576823	-	chr10:127576195-127576823,-	1	1	0	0	0	0	0	FOXI2, NPS	0	1
chr10	127971598	127972043	-	chr10:127971598-127972043,-	0	0	1	0	0	1	0	PTPRE, MKI67	0	1
chr10	130143614	130144203	-	chr10:130143614-130144203,-	0	0	0	0	0	0	0	GLRX3	0	1
chr10	130834618	130835223	-	chr10:130834618-130835223,-	0	1	0	0	0	0	0		0	0
chr10	131907462	131908309	-	chr10:131907462-131908309,-	1	1	1	0	0	0	0	PPP2R2D, BNIP3	0	1
chr10	132347341	132347850	-	chr10:132347341-132347850,-	1	0	1	0	0	0	0	PWWP2B, LRRC27	0	1
chr10	132413200	132414318	-	chr10:132413200-132414318,-	1	1	1	1	1	1	0	INPP5A, PWWP2B	0	1
chr10	132733300	132734263	-	chr10:132733300-132734263,-	1	1	1	0	0	0	0	NKX6-2, INPP5A	0	1
chr10	132798502	132798917	-	chr10:132798502-132798917,-	0	0	0	0	1	0	0	NKX6-2, CFAP46	0	1
chr10	133172079	133172577	-	chr10:133172079-133172577,-	0	0	0	0	0	0	0	UTF1, KNDC1	0	1
chr10	133182127	133182574	-	chr10:133182127-133182574,-	0	0	0	0	1	0	0	UTF1, KNDC1	0	1
chr10	133253549	133254381	-	chr10:133253549-133254381,-	1	0	1	0	1	0	0	VENTX, ADAM8	0	1
chr10	133259507	133259960	-	chr10:133259507-133259960,-	1	1	1	1	1	1	0	ADAM8, VENTX	0	1
chr10	133309015	133309498	-	chr10:133309015-133309498,-	1	1	1	1	1	1	0	ENSG00000283496, TUBGCP2, ZNF511	1	0
chr11	255701	256486	-	chr11:255701-256486,-	1	1	0	0	0	0	0	NLRP6, PSMD13	0	1
chr11	267652	268578	-	chr11:267652-268578,-	1	1	1	1	0	1	0	NLRP6, PSMD13	0	1
chr11	306965	307455	-	chr11:306965-307455,-	1	1	1	0	1	1	0	IFITM2	1	0
chr11	352902	353902	-	chr11:352902-353902,-	1	1	1	0	1	1	0	IFITM3, B4GALNT4	0	1
chr11	415640	416261	-	chr11:415640-416261,-	1	1	0	0	0	1	0	SIGIRR	1	0
chr11	777621	778321	-	chr11:777621-778321,-	1	1	0	1	1	1	0	GATD1	1	0
chr11	856906	857279	-	chr11:856906-857279,-	1	1	1	0	1	0	0	TSPAN4, CHID1	0	1
chr11	871837	872036	-	chr11:871837-872036,-	0	1	1	0	0	0	0	TSPAN4, CHID1	0	1
chr11	2399123	2399601	-	chr11:2399123-2399601,-	1	1	1	0	1	1	0	TSSC4	1	0
chr11	2401131	2401523	-	chr11:2401131-2401523,-	1	1	1	0	1	1	0	TSSC4	1	0
chr11	2686480	2687130	-	chr11:2686480-2687130,-	1	1	0	0	0	0	0	CDKN1C, KCNQ1	0	1
chr11	2732926	2733249	-	chr11:2732926-2733249,-	1	1	1	0	0	0	0	CDKN1C, KCNQ1	0	1
chr11	3422451	3423150	-	chr11:3422451-3423150,-	1	1	1	0	1	1	0	ZNF195, ART5	0	1
chr11	3807649	3808451	-	chr11:3807649-3808451,-	1	1	0	0	1	1	0	PGAP2	1	0
chr11	4095629	4095799	-	chr11:4095629-4095799,-	1	1	1	0	1	1	0	RRM1	1	0
chr11	4178129	4178907	-	chr11:4178129-4178907,-	0	0	0	0	0	0	0	ENSG00000284018, RRM1	0	1
chr11	4646243	4647062	-	chr11:4646243-4647062,-	1	1	0	0	0	0	0	OR51E1, OR51E2	0	1
chr11	5684052	5684826	-	chr11:5684052-5684826,-	1	1	0	0	1	1	0	TRIM5	1	0
chr11	6603595	6604531	-	chr11:6603595-6604531,-	1	1	1	1	1	1	0	RRP8, ILK	1	0
chr11	6607158	6607469	-	chr11:6607158-6607469,-	1	1	1	0	1	1	0	ILK, TAF10	0	1
chr11	7196491	7197317	-	chr11:7196491-7197317,-	1	1	0	0	0	0	0	SYT9, RBMXL2	0	1
chr11	8767384	8767972	-	chr11:8767384-8767972,-	1	1	1	0	0	1	0	RPL27A, ST5	0	1
chr11	8828060	8828661	-	chr11:8828060-8828661,-	1	1	1	0	1	0	0	ST5, RPL27A	0	1
chr11	8964551	8965102	-	chr11:8964551-8965102,-	1	1	1	1	1	1	0	TMEM9B	1	0
chr11	9053673	9054274	-	chr11:9053673-9054274,-	1	1	0	0	0	0	0	NRIP3, SCUBE2	0	1
chr11	9304572	9305032	-	chr11:9304572-9305032,-	0	0	1	0	0	0	0	DENND5A, TMEM41B	0	1
chr11	9575401	9576114	-	chr11:9575401-9576114,-	1	1	1	1	1	1	1	SWAP70, WEE1	0	1
chr11	9738619	9739374	-	chr11:9738619-9739374,-	1	1	1	0	0	0	0	SWAP70	0	1
chr11	9840188	9840684	-	chr11:9840188-9840684,-	1	1	0	0	0	0	0	SWAP70, SBF2	0	1
chr11	10303369	10303629	-	chr11:10303369-10303629,-	1	1	1	0	1	1	0	ADM	1	0
chr11	10305569	10306235	-	chr11:10305569-10306235,-	1	1	1	1	1	1	0	ADM	1	0
chr11	10808619	10808878	-	chr11:10808619-10808878,-	1	1	0	0	1	1	0	EIF4G2	1	0
chr11	10857938	10858678	-	chr11:10857938-10858678,-	1	1	1	1	1	1	0	ZBED5	1	0
chr11	10898949	10899388	-	chr11:10898949-10899388,-	1	1	1	1	1	1	0	ZBED5, CSNK2A3	0	1
chr11	11338764	11339463	-	chr11:11338764-11339463,-	1	1	0	0	0	0	0	ZBED5, CSNK2A3	0	1
chr11	11463990	11464311	-	chr11:11463990-11464311,-	0	1	1	0	0	0	0	CSNK2A3, GALNT18	0	1
chr11	11989826	11990587	-	chr11:11989826-11990587,-	1	1	1	0	0	0	0	DKK3, USP47	0	1
chr11	12114905	12115449	-	chr11:12114905-12115449,-	1	1	1	0	0	0	0	MICALCL, MICAL2	0	1
chr11	12693790	12694366	-	chr11:12693790-12694366,-	1	1	1	0	1	1	0	RASSF10, TEAD1	0	1
chr11	13943640	13944292	-	chr11:13943640-13944292,-	1	1	0	0	1	1	1	SPON1, FAR1	0	1
chr11	13945515	13946115	-	chr11:13945515-13946115,-	0	0	0	0	1	0	1	SPON1, FAR1	0	1
chr11	14095545	14096368	-	chr11:14095545-14096368,-	1	1	0	0	0	0	0	SPON1, RRAS2	0	1
chr11	16978927	16979344	-	chr11:16978927-16979344,-	0	1	1	0	0	1	0	PLEKHA7, C11orf58	0	1
chr11	16981595	16981995	-	chr11:16981595-16981995,-	1	1	1	0	1	1	0	PLEKHA7, C11orf58	0	1
chr11	17266064	17266654	-	chr11:17266064-17266654,-	1	0	0	0	0	0	0	PIK3C2A, NUCB2	0	1
chr11	17276519	17277269	-	chr11:17276519-17277269,-	1	1	1	1	1	1	0	NUCB2	1	0
chr11	17546664	17547382	-	chr11:17546664-17547382,-	1	1	0	0	0	0	0	OTOG	1	0
chr11	17551470	17551838	-	chr11:17551470-17551838,-	0	0	0	0	0	0	0	MYOD1, OTOG	0	1
chr11	17651213	17652032	-	chr11:17651213-17652032,-	1	0	1	0	1	0	1	MYOD1, OTOG	0	1
chr11	17674460	17674881	-	chr11:17674460-17674881,-	1	1	0	0	0	0	1	MYOD1, OTOG	0	1
chr11	17995223	17995795	-	chr11:17995223-17995795,-	0	1	0	0	0	0	0	SERGEF, KCNC1	0	1
chr11	18545577	18546386	-	chr11:18545577-18546386,-	0	0	0	0	0	0	0	TSG101, UEVLD	0	1
chr11	18588210	18588490	-	chr11:18588210-18588490,-	1	1	0	0	1	1	0	UEVLD	1	0
chr11	19179307	19179694	-	chr11:19179307-19179694,-	0	0	1	0	0	0	0	CSRP3, ZDHHC13	0	1
chr11	19714143	19714851	-	chr11:19714143-19714851,-	1	1	1	1	1	1	0	NAV2	1	0
chr11	19978871	19979617	-	chr11:19978871-19979617,-	1	1	1	0	1	1	0	DBX1, NAV2	0	1
chr11	27507001	27507655	-	chr11:27507001-27507655,-	1	1	0	0	1	1	0	LIN7C	1	0
chr11	28418857	28419559	-	chr11:28418857-28419559,-	0	1	0	0	0	0	0	METTL15	0	1
chr11	28983733	28984387	-	chr11:28983733-28984387,-	1	1	0	0	0	0	0		0	0
chr11	30322948	30323327	-	chr11:30322948-30323327,-	1	1	0	1	1	1	0	ARL14EP	1	0
chr11	31971507	31972224	-	chr11:31971507-31972224,-	0	1	1	0	0	0	0	PAX6, RCN1	0	1
chr11	32155367	32155824	-	chr11:32155367-32155824,-	0	0	0	0	0	0	0	RCN1, WT1	0	1
chr11	32314372	32314991	-	chr11:32314372-32314991,-	1	0	1	0	1	0	0	WT1, RCN1	0	1
chr11	32398653	32399238	-	chr11:32398653-32399238,-	0	0	1	0	1	0	1	WT1, RCN1	0	1
chr11	32401856	32402547	-	chr11:32401856-32402547,-	1	1	1	0	1	0	1	WT1, RCN1	0	1
chr11	32415132	32415970	-	chr11:32415132-32415970,-	1	1	1	0	1	0	1	WT1, RCN1	0	1
chr11	32629549	32630329	-	chr11:32629549-32630329,-	0	1	0	0	0	0	0	PRRG4, EIF3M	0	1
chr11	32827047	32827588	-	chr11:32827047-32827588,-	0	1	0	0	0	0	0	PRRG4, EIF3M	0	1
chr11	32830970	32831896	-	chr11:32830970-32831896,-	1	1	0	0	0	1	0	PRRG4	1	0
chr11	32893976	32894762	-	chr11:32893976-32894762,-	1	1	0	0	1	1	0	DEPDC7, PRRG4	0	1
chr11	33151085	33151864	-	chr11:33151085-33151864,-	1	1	0	0	0	0	0	CSTF3, TCP11L1	0	1
chr11	33831267	33831894	-	chr11:33831267-33831894,-	1	1	0	0	0	0	0	FBXO3, LMO2	0	1
chr11	34053101	34053447	-	chr11:34053101-34053447,-	1	1	1	1	1	1	0	CAPRIN1	1	0
chr11	34066878	34067498	-	chr11:34066878-34067498,-	1	1	0	0	0	0	0	NAT10, CAPRIN1	0	1
chr11	34137636	34138194	-	chr11:34137636-34138194,-	0	1	1	0	0	0	0	NAT10, ABTB2	0	1
chr11	34586132	34586794	-	chr11:34586132-34586794,-	1	1	1	0	1	1	1	ELF5, EHF	0	1
chr11	34633411	34634314	-	chr11:34633411-34634314,-	1	1	1	0	1	1	1	EHF	1	0
chr11	34644158	34644893	-	chr11:34644158-34644893,-	1	1	1	0	1	1	1	EHF, APIP	0	1
chr11	34647507	34648326	-	chr11:34647507-34648326,-	1	1	1	0	1	1	1	EHF, APIP	0	1
chr11	34666961	34667754	-	chr11:34666961-34667754,-	0	0	1	0	1	1	1	EHF, APIP	0	1
chr11	34915508	34916071	-	chr11:34915508-34916071,-	1	1	0	0	1	1	1	PDHX, APIP	1	0
chr11	35006562	35007370	-	chr11:35006562-35007370,-	1	1	1	0	1	0	1	CD44, PDHX	0	1
chr11	35009295	35010244	-	chr11:35009295-35010244,-	1	1	1	0	1	1	1	CD44, PDHX	0	1
chr11	35012555	35013090	-	chr11:35012555-35013090,-	1	1	1	0	1	0	1	CD44, PDHX	0	1
chr11	35022515	35023070	-	chr11:35022515-35023070,-	1	0	1	0	1	0	0	CD44, PDHX	0	1
chr11	35085834	35086689	-	chr11:35085834-35086689,-	1	1	1	0	1	0	1	CD44, PDHX	0	1
chr11	35142135	35142850	-	chr11:35142135-35142850,-	1	1	1	0	1	0	1	CD44, SLC1A2	0	1
chr11	35218445	35218937	-	chr11:35218445-35218937,-	0	1	1	0	1	0	0	CD44, SLC1A2	0	1
chr11	37349727	37350636	-	chr11:37349727-37350636,-	0	0	0	0	0	0	0		0	0
chr11	39686924	39687672	-	chr11:39686924-39687672,-	0	0	0	0	0	0	0		0	0
chr11	40725135	40725726	-	chr11:40725135-40725726,-	0	0	0	0	0	0	0	LRRC4C	0	1
chr11	42930657	42931472	-	chr11:42930657-42931472,-	0	0	0	0	0	0	0	API5	0	1
chr11	43250691	43251526	-	chr11:43250691-43251526,-	1	0	0	0	0	0	0	API5	0	1
chr11	43370392	43371129	-	chr11:43370392-43371129,-	0	1	0	0	0	0	0	HSD17B12, TTC17	0	1
chr11	43680919	43681696	-	chr11:43680919-43681696,-	1	1	0	0	1	1	0	HSD17B12	1	0
chr11	43696904	43697211	-	chr11:43696904-43697211,-	0	0	0	0	0	0	0	ALKBH3, HSD17B12	0	1
chr11	43850650	43851156	-	chr11:43850650-43851156,-	0	0	0	0	0	0	0	ALKBH3, HSD17B12	0	1
chr11	44265731	44266091	-	chr11:44265731-44266091,-	0	0	0	0	0	0	0	ALX4, EXT2	0	1
chr11	44988699	44989132	-	chr11:44988699-44989132,-	1	0	1	0	0	0	0	PRDM11, TP53I11	0	1
chr11	45207653	45208262	-	chr11:45207653-45208262,-	1	1	1	0	0	0	0	PRDM11, SYT13	0	1
chr11	45230340	45231224	-	chr11:45230340-45231224,-	0	0	1	0	0	0	0	SYT13, PRDM11	0	1
chr11	45376087	45376745	-	chr11:45376087-45376745,-	0	1	1	0	0	0	0	SYT13, CHST1	0	1
chr11	46242609	46243234	-	chr11:46242609-46243234,-	1	1	1	0	1	1	0	PHF21A, CREB3L1	0	1
chr11	46267130	46267919	-	chr11:46267130-46267919,-	1	1	1	0	0	0	0	PHF21A, CREB3L1	0	1
chr11	46699879	46700646	-	chr11:46699879-46700646,-	1	1	1	1	1	1	0	ZNF408, ARHGAP1	1	0
chr11	46719273	46720099	-	chr11:46719273-46720099,-	1	1	0	1	0	0	0	F2	1	0
chr11	46781590	46782445	-	chr11:46781590-46782445,-	1	0	1	0	0	0	0	F2, CKAP5	0	1
chr11	46812713	46813443	-	chr11:46812713-46813443,-	0	0	1	0	0	0	0	CKAP5, F2	0	1
chr11	46880843	46881364	-	chr11:46880843-46881364,-	0	0	0	0	0	0	0	CKAP5, LRP4	0	1
chr11	47066063	47066853	-	chr11:47066063-47066853,-	1	1	0	0	0	0	0	ARFGAP2, C11orf49	0	1
chr11	47176110	47176525	-	chr11:47176110-47176525,-	1	1	0	0	1	1	0	ARFGAP2	1	0
chr11	47181479	47182100	-	chr11:47181479-47182100,-	0	1	0	0	1	0	0	ARFGAP2, PACSIN3	0	1
chr11	47219277	47220226	-	chr11:47219277-47220226,-	1	1	1	0	1	0	0	NR1H3, DDB2	0	1
chr11	47255018	47255602	-	chr11:47255018-47255602,-	1	1	1	0	1	1	0	MADD, ACP2	0	1
chr11	47552699	47553214	-	chr11:47552699-47553214,-	1	1	0	1	1	1	0	CELF1	1	0
chr11	47568586	47569211	-	chr11:47568586-47569211,-	0	1	0	0	0	0	0	PTPMT1, KBTBD4	0	1
chr11	47767396	47768050	-	chr11:47767396-47768050,-	1	1	1	1	1	1	0	FNBP4	1	0
chr11	47946330	47947277	-	chr11:47946330-47947277,-	1	1	1	0	1	1	0	NUP160, PTPRJ	0	1
chr11	48055538	48056049	-	chr11:48055538-48056049,-	1	1	1	0	1	1	0	OR4B1, PTPRJ	0	1
chr11	55626502	55626889	-	chr11:55626502-55626889,-	0	0	0	0	0	0	0	OR4C11, OR4P4	0	1
chr11	55863770	55864277	-	chr11:55863770-55864277,-	0	0	0	0	0	0	0	TRIM51, OR5D16	0	1
chr11	57006015	57006323	-	chr11:57006015-57006323,-	0	1	0	0	0	0	0	LRRC55, OR5AK2	0	1
chr11	57672675	57673579	-	chr11:57672675-57673579,-	1	0	1	0	0	0	0	ZDHHC5, MED19	0	1
chr11	57741294	57742323	-	chr11:57741294-57742323,-	1	1	0	1	1	1	0	SELENOH	1	0
chr11	58616900	58617561	-	chr11:58616900-58617561,-	1	1	0	0	0	0	0	CNTF, ZFP91-CNTF	0	1
chr11	59545390	59545709	-	chr11:59545390-59545709,-	1	1	1	0	1	1	1	OR4D9, OSBP	0	1
chr11	59669065	59669779	-	chr11:59669065-59669779,-	1	1	0	1	1	1	0	PATL1	1	0
chr11	60950090	60950608	-	chr11:60950090-60950608,-	1	1	1	0	0	0	0	SLC15A3	1	0
chr11	61069582	61070098	-	chr11:61069582-61070098,-	1	0	1	0	0	0	0	CD5, CD6	0	1
chr11	61180721	61181614	-	chr11:61180721-61181614,-	0	0	0	0	0	0	0	PGA3, VPS37C	0	1
chr11	61202561	61203284	-	chr11:61202561-61203284,-	1	1	0	0	0	0	0	PGA3	1	0
chr11	61309760	61310549	-	chr11:61309760-61310549,-	1	1	0	0	0	0	0	TKFC, VWCE	0	1
chr11	61644317	61644979	-	chr11:61644317-61644979,-	0	1	1	0	0	0	0	SYT7, DAGLA	0	1
chr11	61897621	61898066	-	chr11:61897621-61898066,-	1	1	1	1	1	0	0	FADS3, RAB3IL1	0	1
chr11	62029510	62030245	-	chr11:62029510-62030245,-	1	1	1	0	1	0	0	INCENP, FTH1	0	1
chr11	62150874	62151534	-	chr11:62150874-62151534,-	1	1	0	0	0	0	0	SCGB1D1, INCENP	0	1
chr11	62328125	62328736	-	chr11:62328125-62328736,-	0	1	0	0	0	0	0	SCGB1D4, ASRGL1	0	1
chr11	62545780	62546396	-	chr11:62545780-62546396,-	1	1	1	1	1	1	0	AHNAK	1	0
chr11	62555417	62555914	-	chr11:62555417-62555914,-	1	1	1	1	1	1	0	AHNAK, EEF1G	0	1
chr11	62556530	62557127	-	chr11:62556530-62557127,-	1	1	1	0	1	1	0	AHNAK, EEF1G	0	1
chr11	62611713	62612189	-	chr11:62611713-62612189,-	1	1	0	1	1	1	0	ROM1, EML3	1	0
chr11	62709192	62710152	-	chr11:62709192-62710152,-	1	1	1	1	1	1	0	GNG3, HNRNPUL2	0	1
chr11	62728851	62729336	-	chr11:62728851-62729336,-	1	1	0	1	1	1	0	HNRNPUL2, TTC9C	1	0
chr11	62773389	62774077	-	chr11:62773389-62774077,-	0	1	0	0	0	0	0	TMEM179B, TAF6L	0	1
chr11	62799167	62799823	-	chr11:62799167-62799823,-	1	1	0	1	0	0	0	TMEM223, NXF1	0	1
chr11	62841711	62842329	-	chr11:62841711-62842329,-	1	1	0	1	1	1	0	WDR74	1	0
chr11	62855853	62856566	-	chr11:62855853-62856566,-	1	1	0	1	1	1	0	SLC3A2	1	0
chr11	63670890	63671456	-	chr11:63670890-63671456,-	1	1	0	1	1	1	0	ATL3	1	0
chr11	63681276	63682339	-	chr11:63681276-63682339,-	1	1	0	1	1	1	0	RTN3	1	0
chr11	63694319	63694876	-	chr11:63694319-63694876,-	1	1	0	0	0	0	0	RTN3, C11orf95	0	1
chr11	63837340	63838300	-	chr11:63837340-63838300,-	1	1	1	0	1	1	0	MARK2	1	0
chr11	64044868	64045599	-	chr11:64044868-64045599,-	1	1	1	0	0	0	0	FLRT1, OTUB1	0	1
chr11	64081935	64082407	-	chr11:64081935-64082407,-	1	1	1	0	0	0	0	FLRT1, OTUB1	0	1
chr11	64110849	64111621	-	chr11:64110849-64111621,-	1	1	0	0	0	0	0	FLRT1, MACROD1	0	1
chr11	64185516	64185818	-	chr11:64185516-64185818,-	1	1	1	1	1	1	0	STIP1	1	0
chr11	64230194	64231332	-	chr11:64230194-64231332,-	1	1	0	1	1	1	0	DNAJC4	1	0
chr11	64241461	64242267	-	chr11:64241461-64242267,-	1	1	0	1	1	1	0	FKBP2	1	0
chr11	64242764	64243168	-	chr11:64242764-64243168,-	0	1	0	0	1	1	0	FKBP2	1	0
chr11	64279905	64280283	-	chr11:64279905-64280283,-	0	0	1	0	0	0	0	GPR137, PLCB3	0	1
chr11	64304318	64304691	-	chr11:64304318-64304691,-	1	1	0	0	1	1	0	ESRRA	1	0
chr11	64316759	64317436	-	chr11:64316759-64317436,-	1	1	1	1	1	1	0	PRDX5, TRMT112	1	0
chr11	64342561	64343319	-	chr11:64342561-64343319,-	1	1	1	1	1	1	0	RPS6KA4, CCDC88B	0	1
chr11	64350773	64351115	-	chr11:64350773-64351115,-	1	0	1	0	0	0	0	RPS6KA4, CCDC88B	0	1
chr11	64358042	64358866	-	chr11:64358042-64358866,-	1	1	0	0	1	1	0	RPS6KA4	1	0
chr11	64848479	64848833	-	chr11:64848479-64848833,-	1	1	1	0	1	1	0	CDC42BPG, EHD1	0	1
chr11	65031329	65032165	-	chr11:65031329-65032165,-	1	1	1	0	0	0	0	SAC3D1, SNX15	0	1
chr11	65084320	65084665	-	chr11:65084320-65084665,-	1	1	0	0	1	1	0	CDCA5, ZFPL1	1	0
chr11	65182342	65182950	-	chr11:65182342-65182950,-	1	1	0	1	1	1	0	CAPN1	1	0
chr11	65315413	65315828	-	chr11:65315413-65315828,-	1	1	1	0	1	1	0	CDC42EP2	1	0
chr11	65334259	65334783	-	chr11:65334259-65334783,-	1	1	0	0	1	1	0	DPF2	1	0
chr11	65356224	65356852	-	chr11:65356224-65356852,-	1	1	0	0	0	0	0	TIGD3	1	0
chr11	65391025	65391737	-	chr11:65391025-65391737,-	1	1	1	0	1	1	0	SCYL1, FRMD8	0	1
chr11	65415430	65416134	-	chr11:65415430-65416134,-	1	1	1	0	1	1	1	SCYL1, FRMD8	0	1
chr11	65423400	65424113	-	chr11:65423400-65424113,-	1	1	1	1	1	1	1	SCYL1, FRMD8	0	1
chr11	65478661	65479451	-	chr11:65478661-65479451,-	1	1	1	0	1	1	1	SCYL1, FRMD8	0	1
chr11	65495475	65496215	-	chr11:65495475-65496215,-	1	1	1	0	1	1	1	SCYL1, FRMD8	0	1
chr11	65559948	65560580	-	chr11:65559948-65560580,-	1	1	1	0	1	1	0	SSSCA1, LTBP3	0	1
chr11	65887650	65888036	-	chr11:65887650-65888036,-	1	1	0	0	1	1	0	FIBP	1	0
chr11	65895487	65896438	-	chr11:65895487-65896438,-	1	1	1	0	1	1	1	FOSL1, CCDC85B	0	1
chr11	65896977	65897824	-	chr11:65896977-65897824,-	1	1	1	0	1	1	1	FOSL1, CCDC85B	0	1
chr11	65903241	65903752	-	chr11:65903241-65903752,-	1	1	1	0	1	1	1	FOSL1, C11orf68	0	1
chr11	65915593	65915988	-	chr11:65915593-65915988,-	1	1	1	1	1	1	0	FOSL1, C11orf68	0	1
chr11	65916062	65916681	-	chr11:65916062-65916681,-	1	1	1	0	1	1	0	FOSL1, C11orf68	0	1
chr11	66001455	66002201	-	chr11:66001455-66002201,-	1	1	0	1	1	1	0	BANF1, EIF1AD	1	0
chr11	66312129	66312503	-	chr11:66312129-66312503,-	1	1	1	1	1	1	0	CD248, TMEM151A	0	1
chr11	66345244	66346660	-	chr11:66345244-66346660,-	1	1	0	0	1	1	0	BRMS1, B4GAT1	1	0
chr11	67125283	67125485	-	chr11:67125283-67125485,-	1	0	1	0	0	0	0	GRK2, KDM2A	0	1
chr11	67287547	67288007	-	chr11:67287547-67288007,-	1	1	1	0	1	1	0	ANKRD13D	1	0
chr11	67354678	67355297	-	chr11:67354678-67355297,-	1	1	1	0	1	1	1	POLD4	1	0
chr11	67357182	67357647	-	chr11:67357182-67357647,-	1	1	1	0	1	1	1	POLD4, ENSG00000256514	0	1
chr11	67374522	67375157	-	chr11:67374522-67375157,-	1	1	1	0	1	1	1	ENSG00000256514, CLCF1	1	0
chr11	67805304	67805751	-	chr11:67805304-67805751,-	1	1	0	0	1	1	0	ALDH3B2, UNC93B1	0	1
chr11	68020220	68021045	-	chr11:68020220-68021045,-	1	1	0	0	1	1	0	NDUFS8, ALDH3B1	0	1
chr11	68041514	68041989	-	chr11:68041514-68041989,-	1	1	0	0	1	1	0	TCIRG1, CHKA	0	1
chr11	68069005	68069672	-	chr11:68069005-68069672,-	0	1	0	0	0	0	0	TCIRG1, CHKA	0	1
chr11	68271074	68271918	-	chr11:68271074-68271918,-	1	1	1	1	1	1	0	C11orf24	1	0
chr11	68314580	68315108	-	chr11:68314580-68315108,-	1	1	1	0	1	1	0	PPP6R3, LRP5	0	1
chr11	68673021	68673636	-	chr11:68673021-68673636,-	1	1	0	0	0	0	0	GAL, PPP6R3	0	1
chr11	68772153	68772737	-	chr11:68772153-68772737,-	0	0	0	0	0	0	0	TESMIN, CPT1A	0	1
chr11	68801114	68801449	-	chr11:68801114-68801449,-	0	0	0	0	0	0	0	TESMIN, CPT1A	0	1
chr11	68817162	68817645	-	chr11:68817162-68817645,-	1	1	1	0	0	0	0	TESMIN, CPT1A	0	1
chr11	69075510	69076026	-	chr11:69075510-69076026,-	1	1	1	0	0	0	0	TPCN2	0	1
chr11	69159998	69160676	-	chr11:69159998-69160676,-	1	1	0	0	0	0	0	CCND1, TPCN2	0	1
chr11	69302297	69303165	-	chr11:69302297-69303165,-	1	1	1	0	1	1	0	CCND1, TPCN2	0	1
chr11	69357060	69357471	-	chr11:69357060-69357471,-	1	1	1	0	0	0	0	CCND1, TPCN2	0	1
chr11	69420387	69420943	-	chr11:69420387-69420943,-	1	1	1	0	1	1	0	CCND1, TPCN2	0	1
chr11	70205487	70206359	-	chr11:70205487-70206359,-	1	1	1	0	1	0	0	PPFIA1, FADD	0	1
chr11	71759878	71760577	-	chr11:71759878-71760577,-	0	0	1	0	0	0	0	KRTAP5-11, FAM86C1	0	1
chr11	71899281	71900082	-	chr11:71899281-71900082,-	0	0	0	0	0	0	0	DEFB131B, ENSG00000254469	0	1
chr11	72040867	72041663	-	chr11:72040867-72041663,-	1	1	1	1	1	1	0	LRTOMT, IL18BP	0	1
chr11	72103174	72104120	-	chr11:72103174-72104120,-	1	1	0	1	1	1	0	LAMTOR1	1	0
chr11	72225145	72225958	-	chr11:72225145-72225958,-	1	1	0	0	1	1	0	INPPL1	1	0
chr11	72776086	72777058	-	chr11:72776086-72777058,-	1	1	1	0	0	0	0	ARAP1, STARD10	0	1
chr11	72821855	72822690	-	chr11:72821855-72822690,-	1	1	1	1	1	1	0	ATG16L2, FCHSD2	0	1
chr11	73268859	73269862	-	chr11:73268859-73269862,-	1	1	0	0	1	0	0	ARHGEF17, P2RY6	0	1
chr11	73291226	73291887	-	chr11:73291226-73291887,-	1	0	1	0	1	0	0	ARHGEF17, P2RY6	0	1
chr11	73379623	73380493	-	chr11:73379623-73380493,-	1	1	1	0	1	0	0	RELT, FAM168A	0	1
chr11	73598199	73598970	-	chr11:73598199-73598970,-	1	1	0	1	1	1	0	FAM168A	1	0
chr11	73751875	73752451	-	chr11:73751875-73752451,-	1	0	0	0	0	0	0	RAB6A, PLEKHB1	0	1
chr11	73876633	73877575	-	chr11:73876633-73877575,-	1	1	0	1	1	1	0	COA4, PAAF1	1	0
chr11	74304621	74305335	-	chr11:74304621-74305335,-	0	0	0	0	0	0	0	P4HA3, PPME1	0	1
chr11	74398903	74399227	-	chr11:74398903-74399227,-	1	1	0	0	1	1	0	PGM2L1	1	0
chr11	74492506	74492974	-	chr11:74492506-74492974,-	1	1	0	0	1	1	0	LIPT2	1	0
chr11	74676876	74677485	-	chr11:74676876-74677485,-	1	1	1	0	0	0	0	CHRDL2, POLD3	0	1
chr11	74747852	74748411	-	chr11:74747852-74748411,-	1	1	0	0	1	1	0	RNF169	1	0
chr11	74950691	74951268	-	chr11:74950691-74951268,-	1	1	0	0	1	1	0	XRRA1, SPCS2	1	0
chr11	75313932	75314636	-	chr11:75313932-75314636,-	1	1	1	0	0	0	0	ARRB1, TPBGL	0	1
chr11	75400946	75401698	-	chr11:75400946-75401698,-	1	1	0	0	1	1	0	RPS3	1	0
chr11	75547647	75548230	-	chr11:75547647-75548230,-	1	1	1	0	1	1	0	GDPD5, SERPINH1	0	1
chr11	75596370	75597131	-	chr11:75596370-75597131,-	1	1	0	0	0	0	0	SERPINH1, MAP6	0	1
chr11	76234564	76235137	-	chr11:76234564-76235137,-	1	1	1	0	1	1	0	WNT11, THAP12	0	1
chr11	76697457	76697952	-	chr11:76697457-76697952,-	0	1	1	0	0	0	0	TSKU, LRRC32	0	1
chr11	77065956	77066618	-	chr11:77065956-77066618,-	1	1	1	0	1	1	0	CAPN5	1	0
chr11	77994656	77995024	-	chr11:77994656-77995024,-	1	1	0	1	1	1	0	INTS4	1	0
chr11	78138972	78139414	-	chr11:78138972-78139414,-	1	1	0	0	1	1	0	ALG8	1	0
chr11	78187690	78188481	-	chr11:78187690-78188481,-	1	1	1	0	1	1	0	USP35, KCTD21	1	0
chr11	83176332	83176887	-	chr11:83176332-83176887,-	1	1	0	0	0	0	0	PCF11, CCDC90B	0	1
chr11	83193528	83194148	-	chr11:83193528-83194148,-	1	1	0	1	1	1	0	PCF11, CCDC90B	0	1
chr11	86440440	86441226	-	chr11:86440440-86441226,-	1	1	1	0	0	0	0	CCDC81, ME3	0	1
chr11	86832384	86832981	-	chr11:86832384-86832981,-	0	0	0	0	0	0	0	PRSS23, FZD4	0	1
chr11	87272214	87272894	-	chr11:87272214-87272894,-	0	1	1	0	0	0	0	TMEM135	0	1
chr11	90212277	90213104	-	chr11:90212277-90213104,-	0	0	0	0	0	0	0	CHORDC1, NAALAD2	0	1
chr11	94077264	94077979	-	chr11:94077264-94077979,-	1	1	0	0	0	0	0	PANX1, HEPHL1	0	1
chr11	95790256	95791039	-	chr11:95790256-95791039,-	1	1	0	1	1	1	0	FAM76B, CEP57	1	0
chr11	96025187	96025454	-	chr11:96025187-96025454,-	0	0	1	0	0	0	0	MTMR2, MAML2	0	1
chr11	96092404	96093118	-	chr11:96092404-96093118,-	1	0	1	0	0	1	0	MTMR2, MAML2	0	1
chr11	96243323	96243789	-	chr11:96243323-96243789,-	1	1	1	1	1	1	0	MTMR2, MAML2	0	1
chr11	96685453	96685952	-	chr11:96685453-96685952,-	0	0	0	0	0	0	0	JRKL	0	1
chr11	102452869	102453860	-	chr11:102452869-102453860,-	1	1	0	1	1	1	0	TMEM123	1	0
chr11	102467745	102468331	-	chr11:102467745-102468331,-	1	1	1	0	0	1	0	TMEM123, MMP7	0	1
chr11	102605067	102605646	-	chr11:102605067-102605646,-	1	1	1	1	1	1	0	MMP7, MMP20	0	1
chr11	107294646	107295131	-	chr11:107294646-107295131,-	0	1	0	0	0	0	0	GUCY1A2, CWF19L2	0	1
chr11	108148838	108149515	-	chr11:108148838-108149515,-	1	1	0	0	0	0	0	ACAT1, NPAT	0	1
chr11	108236161	108236677	-	chr11:108236161-108236677,-	1	1	1	0	0	1	0	ATM, C11orf65	0	1
chr11	108464343	108464910	-	chr11:108464343-108464910,-	0	0	0	0	0	0	0	C11orf65, ATM	0	1
chr11	108466523	108467312	-	chr11:108466523-108467312,-	1	1	0	0	1	1	0	C11orf65	1	0
chr11	108959357	108959915	-	chr11:108959357-108959915,-	1	1	1	0	1	0	0	C11orf87, DDX10	0	1
chr11	110198110	110198851	-	chr11:110198110-110198851,-	1	1	1	0	0	1	0	RDX, ZC3H12C	0	1
chr11	111729760	111730566	-	chr11:111729760-111730566,-	1	1	1	0	0	0	0	PPP2R1B, SIK2	0	1
chr11	111977079	111977345	-	chr11:111977079-111977345,-	1	1	0	1	1	1	0	DLAT, DIXDC1	0	1
chr11	113343601	113344519	-	chr11:113343601-113344519,-	1	0	1	0	0	0	0	ANKK1, TTC12	0	1
chr11	114103647	114104600	-	chr11:114103647-114104600,-	1	1	1	0	0	0	0	NNMT, ZBTB16	0	1
chr11	114315253	114316114	-	chr11:114315253-114316114,-	1	1	1	0	0	1	0	RBM7, NNMT	0	1
chr11	115073021	115073587	-	chr11:115073021-115073587,-	0	0	0	0	0	0	0	NXPE2, CADM1	0	1
chr11	116031236	116031826	-	chr11:116031236-116031826,-	0	1	0	0	0	0	0		0	0
chr11	117145494	117146351	-	chr11:117145494-117146351,-	1	1	1	0	1	1	0	PAFAH1B2	1	0
chr11	117178893	117179395	-	chr11:117178893-117179395,-	1	1	1	1	1	1	0	SIDT2	1	0
chr11	117317756	117318410	-	chr11:117317756-117318410,-	0	1	0	0	0	0	0	BACE1	1	0
chr11	117628628	117629038	-	chr11:117628628-117629038,-	0	0	0	0	0	0	0	DSCAML1, CEP164	0	1
chr11	117873013	117873568	-	chr11:117873013-117873568,-	1	1	1	0	0	0	0	FXYD2, FXYD6-FXYD2	0	1
chr11	118521993	118522702	-	chr11:118521993-118522702,-	1	1	0	0	0	0	0	TMEM25, KMT2A	0	1
chr11	118924518	118925124	-	chr11:118924518-118925124,-	1	1	1	0	1	1	1	UPK2, BCL9L	0	1
chr11	119101658	119102373	-	chr11:119101658-119102373,-	1	1	0	1	1	1	0	H2AFX, C2CD2L	0	1
chr11	119168319	119169261	-	chr11:119168319-119169261,-	1	1	0	1	1	1	0	NLRX1	1	0
chr11	119333473	119334262	-	chr11:119333473-119334262,-	1	1	1	0	1	1	0	RNF26	1	0
chr11	120210215	120210726	-	chr11:120210215-120210726,-	1	1	1	0	1	1	0	OAF	1	0
chr11	120241577	120241974	-	chr11:120241577-120241974,-	1	1	0	0	0	0	0	TMEM136, POU2F3	0	1
chr11	120335275	120335977	-	chr11:120335275-120335977,-	1	1	1	0	1	1	0	ARHGEF12	1	0
chr11	120445732	120446170	-	chr11:120445732-120446170,-	0	0	0	0	0	0	0	GRIK4, ARHGEF12	0	1
chr11	120986021	120986882	-	chr11:120986021-120986882,-	1	1	1	0	0	0	0	TBCEL, GRIK4	0	1
chr11	121024439	121024715	-	chr11:121024439-121024715,-	1	1	0	0	1	1	0	TBCEL	1	0
chr11	121143049	121143701	-	chr11:121143049-121143701,-	0	0	0	0	0	0	0	SC5D, TECTA	0	1
chr11	121213131	121213926	-	chr11:121213131-121213926,-	1	1	0	0	0	0	0	SC5D, TECTA	0	1
chr11	121227895	121228423	-	chr11:121227895-121228423,-	0	0	0	0	0	0	0	SC5D, TECTA	0	1
chr11	121974058	121974977	-	chr11:121974058-121974977,-	0	0	0	0	0	0	0	BLID	0	1
chr11	123062170	123062730	-	chr11:123062170-123062730,-	1	1	0	1	1	1	0	HSPA8	1	0
chr11	123063039	123063593	-	chr11:123063039-123063593,-	1	1	0	0	1	1	0	HSPA8	1	0
chr11	124440881	124441602	-	chr11:124440881-124441602,-	1	1	0	0	0	0	0	OR8B4, OR8B8	0	1
chr11	124820873	124821732	-	chr11:124820873-124821732,-	1	0	0	0	0	0	0	ESAM, ROBO3	0	1
chr11	126282096	126282831	-	chr11:126282096-126282831,-	1	1	0	0	1	1	0	TIRAP	1	0
chr11	126406448	126407090	-	chr11:126406448-126407090,-	1	0	1	1	0	1	0	ST3GAL4	1	0
chr11	127081296	127081793	-	chr11:127081296-127081793,-	0	1	0	0	0	0	0	KIRREL3	0	1
chr11	128494566	128495391	-	chr11:128494566-128495391,-	1	1	1	0	1	1	0	ETS1	0	1
chr11	128521898	128522065	-	chr11:128521898-128522065,-	1	1	0	1	1	1	0	ETS1	0	1
chr11	128975216	128976048	-	chr11:128975216-128976048,-	0	0	0	0	0	0	0	TP53AIP1, ARHGAP32	0	1
chr11	129691329	129691858	-	chr11:129691329-129691858,-	1	0	0	0	1	0	1	TMEM45B, BARX2	0	1
chr11	130068383	130069041	-	chr11:130068383-130069041,-	1	1	0	0	1	1	0	APLP2	1	0
chr11	130070982	130071654	-	chr11:130070982-130071654,-	1	1	0	0	1	1	0	APLP2	1	0
chr11	130239110	130239587	-	chr11:130239110-130239587,-	1	0	0	0	0	0	0	ZBTB44, ST14	0	1
chr11	130984784	130985514	-	chr11:130984784-130985514,-	0	0	0	0	0	0	0	SNX19	0	1
chr11	132377966	132378707	-	chr11:132377966-132378707,-	0	0	0	0	0	0	0	NTM	0	1
chr11	132448465	132449366	-	chr11:132448465-132449366,-	1	1	0	0	0	0	0	OPCML	0	1
chr11	132666350	132667152	-	chr11:132666350-132667152,-	0	0	0	0	0	0	0	OPCML	0	1
chr11	133984145	133984759	-	chr11:133984145-133984759,-	1	0	0	0	0	0	0	JAM3, IGSF9B	0	1
chr11	134515696	134516276	-	chr11:134515696-134516276,-	1	1	0	0	0	0	0	B3GAT1	0	1
chr11	134647825	134648718	-	chr11:134647825-134648718,-	0	1	1	0	0	0	0	B3GAT1	0	1
chr11	134652437	134653262	-	chr11:134652437-134653262,-	1	0	1	0	0	0	0	B3GAT1	0	1
chr12	181683	182403	-	chr12:181683-182403,-	1	1	1	1	1	0	0	SLC6A12, IQSEC3	0	1
chr12	460889	461434	-	chr12:460889-461434,-	1	1	1	0	0	1	0	B4GALNT3	1	0
chr12	571952	572843	-	chr12:571952-572843,-	1	1	1	0	1	1	0	NINJ2, B4GALNT3	0	1
chr12	575371	575905	-	chr12:575371-575905,-	1	1	1	0	1	1	0	NINJ2, B4GALNT3	0	1
chr12	757904	758351	-	chr12:757904-758351,-	1	1	1	0	0	0	0	WNK1, RAD52	0	1
chr12	934527	935093	-	chr12:934527-935093,-	0	0	0	0	0	0	0	RAD52, WNK1	0	1
chr12	1500085	1500678	-	chr12:1500085-1500678,-	1	1	0	1	1	1	0	FBXL14, ERC1	0	1
chr12	1570896	1571329	-	chr12:1570896-1571329,-	0	1	1	0	0	0	0	FBXL14	0	1
chr12	1685463	1686219	-	chr12:1685463-1686219,-	0	1	0	0	0	0	0	ADIPOR2, WNT5B	0	1
chr12	1703752	1704534	-	chr12:1703752-1704534,-	1	1	0	1	1	1	0	LRTM2, ADIPOR2	0	1
chr12	2640512	2641410	-	chr12:2640512-2641410,-	1	1	1	0	1	0	0	FKBP4	0	1
chr12	2889472	2890072	-	chr12:2889472-2890072,-	1	1	1	0	1	1	0	TULP3	1	0
chr12	3012456	3013124	-	chr12:3012456-3013124,-	1	1	1	0	0	0	0	TSPAN9, TEAD4	0	1
chr12	3034121	3034537	-	chr12:3034121-3034537,-	1	1	1	0	1	0	0	TSPAN9, TEAD4	0	1
chr12	3082370	3083259	-	chr12:3082370-3083259,-	1	1	1	0	0	0	0	PRMT8, TSPAN9	0	1
chr12	3263725	3264153	-	chr12:3263725-3264153,-	1	1	1	1	0	0	0	PRMT8, TSPAN9	0	1
chr12	3515552	3515894	-	chr12:3515552-3515894,-	0	1	0	0	0	0	0	PRMT8, CRACR2A	0	1
chr12	3556441	3557133	-	chr12:3556441-3557133,-	0	0	0	0	0	0	0	PRMT8, CRACR2A	0	1
chr12	3859228	3859841	-	chr12:3859228-3859841,-	0	0	0	0	0	0	0	CRACR2A, PARP11	0	1
chr12	4538476	4539271	-	chr12:4538476-4539271,-	1	1	0	1	1	1	0	C12orf4, RAD51AP1	1	0
chr12	4612284	4612703	-	chr12:4612284-4612703,-	0	0	0	0	0	0	0	ENSG00000272921, AKAP3	0	1
chr12	5223157	5223607	-	chr12:5223157-5223607,-	0	0	0	0	0	0	0	NTF3, KCNA5	0	1
chr12	5876689	5877425	-	chr12:5876689-5877425,-	1	1	0	0	0	0	0	ANO2, NTF3	0	1
chr12	6215549	6216037	-	chr12:6215549-6216037,-	1	1	1	0	1	1	0	PLEKHG6, CD9	0	1
chr12	6228741	6229316	-	chr12:6228741-6229316,-	1	1	1	0	0	1	0	PLEKHG6, CD9	0	1
chr12	6336015	6336470	-	chr12:6336015-6336470,-	1	1	1	0	1	1	1	TNFRSF1A, PLEKHG6	0	1
chr12	6340538	6341128	-	chr12:6340538-6341128,-	1	1	1	1	1	1	1	TNFRSF1A	1	0
chr12	6372344	6373030	-	chr12:6372344-6373030,-	1	1	1	0	1	1	0	TNFRSF1A, SCNN1A	0	1
chr12	6374937	6375351	-	chr12:6374937-6375351,-	1	1	1	1	1	1	0	SCNN1A	1	0
chr12	6451822	6452231	-	chr12:6451822-6452231,-	1	1	1	1	1	1	0	TAPBPL	1	0
chr12	6532724	6533331	-	chr12:6532724-6533331,-	1	1	1	1	1	1	1	GAPDH	1	0
chr12	6535424	6536212	-	chr12:6535424-6536212,-	1	1	1	0	1	1	1	GAPDH	1	0
chr12	6536297	6536900	-	chr12:6536297-6536900,-	1	1	1	1	1	1	1	GAPDH, IFFO1	0	1
chr12	6601075	6601617	-	chr12:6601075-6601617,-	1	1	1	1	1	0	0	NOP2, CHD4	0	1
chr12	6681018	6681208	-	chr12:6681018-6681208,-	1	0	0	0	1	0	0	ING4, ZNF384	0	1
chr12	6723360	6723983	-	chr12:6723360-6723983,-	1	1	0	1	1	1	0	COPS7A	1	0
chr12	6752486	6753505	-	chr12:6752486-6753505,-	1	1	0	1	1	1	0	MLF2	1	0
chr12	6828789	6829294	-	chr12:6828789-6829294,-	1	1	0	0	1	1	0	P3H3	1	0
chr12	6890537	6891105	-	chr12:6890537-6891105,-	1	1	0	0	1	1	0	SPSB2, LRRC23	0	1
chr12	6924987	6925681	-	chr12:6924987-6925681,-	1	1	1	0	1	1	0	ATN1	1	0
chr12	6942856	6943489	-	chr12:6942856-6943489,-	1	1	0	1	1	1	0	C12orf57	1	0
chr12	6945263	6945533	-	chr12:6945263-6945533,-	1	1	0	0	1	1	0	C12orf57	1	0
chr12	8012780	8013409	-	chr12:8012780-8013409,-	1	1	1	0	0	0	0	SLC2A3, FOXJ2	0	1
chr12	9414023	9414447	-	chr12:9414023-9414447,-	1	1	0	0	0	0	0	PZP, ENSG00000214776	0	1
chr12	9933042	9933495	-	chr12:9933042-9933495,-	1	1	0	0	0	0	0	CLEC2A	1	0
chr12	10082529	10083119	-	chr12:10082529-10083119,-	1	0	0	0	0	0	0	CLEC1A, CLEC9A	0	1
chr12	10230025	10230581	-	chr12:10230025-10230581,-	0	0	0	0	0	0	0	KLRD1, GABARAPL1	0	1
chr12	10364363	10364869	-	chr12:10364363-10364869,-	1	1	1	0	1	1	0	KLRK1, KLRD1	0	1
chr12	11684805	11685262	-	chr12:11684805-11685262,-	1	1	1	0	0	1	0	BCL2L14, ETV6	0	1
chr12	11703846	11704716	-	chr12:11703846-11704716,-	1	1	1	0	0	0	0	BCL2L14, ETV6	0	1
chr12	12009715	12011380	-	chr12:12009715-12011380,-	1	1	1	0	1	1	1	BCL2L14, ETV6	0	1
chr12	12266649	12267044	-	chr12:12266649-12267044,-	1	1	1	1	1	1	0	LRP6	1	0
chr12	12717619	12718068	-	chr12:12717619-12718068,-	1	1	1	0	1	1	1	CDKN1B	1	0
chr12	12791751	12792409	-	chr12:12791751-12792409,-	1	1	1	0	1	1	1	DDX47, APOLD1	0	1
chr12	12813015	12814270	-	chr12:12813015-12814270,-	1	1	1	1	1	1	1	DDX47	1	0
chr12	12818375	12819215	-	chr12:12818375-12819215,-	1	1	1	0	1	1	1	GPRC5A, DDX47	0	1
chr12	12824578	12825163	-	chr12:12824578-12825163,-	0	0	1	0	1	0	1	GPRC5A, DDX47	0	1
chr12	12849564	12849853	-	chr12:12849564-12849853,-	0	0	1	0	1	1	0	GPRC5A, DDX47	0	1
chr12	12862221	12862874	-	chr12:12862221-12862874,-	0	0	0	0	1	0	0	GPRC5A, DDX47	0	1
chr12	12890222	12890529	-	chr12:12890222-12890529,-	0	1	1	0	1	1	0	GPRC5A	1	0
chr12	13202543	13203502	-	chr12:13202543-13203502,-	1	1	1	0	1	1	1	EMP1	0	1
chr12	14257005	14257542	-	chr12:14257005-14257542,-	1	1	1	0	1	1	1	GRIN2B, ATF7IP	0	1
chr12	14774239	14774662	-	chr12:14774239-14774662,-	1	1	1	1	1	1	0	H2AFJ	1	0
chr12	14803302	14803733	-	chr12:14803302-14803733,-	1	1	0	1	1	1	0	WBP11	1	0
chr12	15940154	15940472	-	chr12:15940154-15940472,-	0	0	0	0	0	0	0	DERA, SLC15A5	0	1
chr12	16274586	16275448	-	chr12:16274586-16275448,-	0	0	0	0	0	0	0	SLC15A5, DERA	0	1
chr12	16383547	16384191	-	chr12:16383547-16384191,-	0	0	0	0	1	1	0	MGST1, LMO3	0	1
chr12	17547763	17548482	-	chr12:17547763-17548482,-	0	0	0	0	0	0	0		0	0
chr12	19508840	19509480	-	chr12:19508840-19509480,-	1	0	0	1	0	0	0	AEBP2	0	1
chr12	20115388	20116200	-	chr12:20115388-20116200,-	0	0	0	0	0	0	0	PDE3A	0	1
chr12	20389290	20390230	-	chr12:20389290-20390230,-	0	1	1	0	0	0	0	SLCO1C1, PDE3A	0	1
chr12	21501039	21501537	-	chr12:21501039-21501537,-	1	1	0	1	1	1	0	GOLT1B, RECQL	1	0
chr12	21510530	21511300	-	chr12:21510530-21511300,-	1	1	0	0	0	0	0	SPX, GOLT1B	0	1
chr12	22046663	22047368	-	chr12:22046663-22047368,-	1	1	0	0	1	1	0	CMAS	1	0
chr12	22780908	22781597	-	chr12:22780908-22781597,-	1	1	0	0	0	0	0	ETNK1	0	1
chr12	25403035	25403769	-	chr12:25403035-25403769,-	0	0	0	0	0	0	0	KRAS, LMNTD1	0	1
chr12	25957607	25958074	-	chr12:25957607-25958074,-	1	1	0	0	1	0	1	RASSF8	1	0
chr12	26063514	26064517	-	chr12:26063514-26064517,-	0	1	0	0	0	0	0	BHLHE41, RASSF8	0	1
chr12	26884793	26885411	-	chr12:26884793-26885411,-	1	1	1	0	0	0	0	ITPR2, INTS13	0	1
chr12	28242214	28242594	-	chr12:28242214-28242594,-	1	1	1	0	0	0	0	CCDC91	0	1
chr12	29380716	29381469	-	chr12:29380716-29381469,-	1	1	0	1	1	1	0	ERGIC2	1	0
chr12	30647423	30647591	-	chr12:30647423-30647591,-	0	0	0	0	0	0	0	IPO8	0	1
chr12	30796308	30796501	-	chr12:30796308-30796501,-	1	1	1	1	1	1	1	TSPAN11, CAPRIN2	0	1
chr12	31088792	31089159	-	chr12:31088792-31089159,-	0	0	0	0	0	0	0	DDX11, ENSG00000177359	0	1
chr12	31491102	31491544	-	chr12:31491102-31491544,-	1	1	1	0	1	1	1	FAM60A, DENND5B	0	1
chr12	31501607	31502146	-	chr12:31501607-31502146,-	0	0	1	0	1	0	1	FAM60A, DENND5B	0	1
chr12	31581432	31582004	-	chr12:31581432-31582004,-	1	0	1	0	1	0	1	FAM60A, DENND5B	0	1
chr12	31589832	31590394	-	chr12:31589832-31590394,-	1	1	1	1	1	1	1	DENND5B	1	0
chr12	31903694	31904221	-	chr12:31903694-31904221,-	0	0	1	0	0	0	0	BICD1, H3F3C	0	1
chr12	32015960	32016686	-	chr12:32015960-32016686,-	0	1	1	0	0	0	0	H3F3C, BICD1	0	1
chr12	32203025	32203615	-	chr12:32203025-32203615,-	0	0	1	0	0	0	0	FGD4, BICD1	0	1
chr12	32626135	32626714	-	chr12:32626135-32626714,-	0	0	1	0	0	0	0	DNM1L, FGD4	0	1
chr12	32785191	32785860	-	chr12:32785191-32785860,-	0	0	1	0	0	0	0	YARS2, PKP2	0	1
chr12	34233409	34233851	-	chr12:34233409-34233851,-	0	1	0	0	0	0	0	ALG10	0	1
chr12	34277633	34278389	-	chr12:34277633-34278389,-	1	1	0	0	0	0	0	ALG10	0	1
chr12	38112900	38113453	-	chr12:38112900-38113453,-	0	0	0	0	0	0	0	ALG10B	0	1
chr12	39167744	39168519	-	chr12:39167744-39168519,-	0	0	0	0	0	0	0	CPNE8, KIF21A	0	1
chr12	44296135	44296625	-	chr12:44296135-44296625,-	0	1	0	0	0	0	0	TMEM117	0	1
chr12	44556346	44556828	-	chr12:44556346-44556828,-	0	0	0	0	0	0	0	NELL2	0	1
chr12	45216887	45217745	-	chr12:45216887-45217745,-	1	1	1	0	1	1	0	ANO6	1	0
chr12	45685027	45685647	-	chr12:45685027-45685647,-	1	1	0	0	0	0	0	ARID2, ANO6	0	1
chr12	45742806	45743145	-	chr12:45742806-45743145,-	1	1	0	0	0	0	0	ARID2, SCAF11	0	1
chr12	46551154	46552188	-	chr12:46551154-46552188,-	1	1	1	0	1	1	1	SLC38A2, SLC38A4	0	1
chr12	46949754	46950236	-	chr12:46949754-46950236,-	1	1	1	0	1	0	1	PCED1B, SLC38A4	0	1
chr12	47007220	47007848	-	chr12:47007220-47007848,-	1	1	0	0	1	0	1	SLC38A4, PCED1B	0	1
chr12	48106355	48106990	-	chr12:48106355-48106990,-	1	1	0	0	1	1	0	SENP1, PFKM	1	0
chr12	49060395	49060736	-	chr12:49060395-49060736,-	1	1	1	1	1	1	0	KMT2D, RHEBL1	0	1
chr12	49552811	49553340	-	chr12:49552811-49553340,-	1	1	0	0	0	0	0	MCRS1, KCNH3	0	1
chr12	49567854	49568313	-	chr12:49567854-49568313,-	1	1	0	1	1	1	0	MCRS1	1	0
chr12	50223755	50224323	-	chr12:50223755-50224323,-	1	1	0	1	1	1	1	CERS5, LIMA1	0	1
chr12	50268493	50268935	-	chr12:50268493-50268935,-	1	1	1	0	0	1	1	CERS5, LIMA1	0	1
chr12	50283539	50284178	-	chr12:50283539-50284178,-	1	1	1	1	1	1	0	LIMA1	1	0
chr12	51172282	51172886	-	chr12:51172282-51172886,-	1	1	0	1	1	1	0	TFCP2	1	0
chr12	52137625	52138110	-	chr12:52137625-52138110,-	0	0	1	0	0	0	0	KRT80, ATG101	0	1
chr12	52144870	52145403	-	chr12:52144870-52145403,-	1	1	1	0	1	1	1	KRT80, ATG101	0	1
chr12	52169992	52170568	-	chr12:52169992-52170568,-	1	1	1	1	1	1	1	KRT80, ATG101	0	1
chr12	52190748	52191015	-	chr12:52190748-52191015,-	1	1	1	0	1	1	1	KRT80	1	0
chr12	52509384	52510348	-	chr12:52509384-52510348,-	1	1	0	0	0	0	0	KRT6A, KRT5	0	1
chr12	52949346	52950083	-	chr12:52949346-52950083,-	1	1	1	1	1	1	1	KRT18	1	0
chr12	53023695	53024410	-	chr12:53023695-53024410,-	0	1	0	0	0	0	0	TNS2, EIF4B	0	1
chr12	53046488	53047094	-	chr12:53046488-53047094,-	1	1	0	1	1	1	0	TNS2, EIF4B	0	1
chr12	53097956	53098707	-	chr12:53097956-53098707,-	1	1	1	1	1	1	0	IGFBP6	1	0
chr12	53267422	53268058	-	chr12:53267422-53268058,-	1	1	0	0	1	1	0	ESPL1	1	0
chr12	53370307	53370668	-	chr12:53370307-53370668,-	1	1	1	0	1	1	0	SP7, SP1	0	1
chr12	53532280	53532865	-	chr12:53532280-53532865,-	1	0	1	0	0	0	0	NPFF, ENSG00000267281	0	1
chr12	53933511	53934459	-	chr12:53933511-53934459,-	0	1	0	0	0	0	0	CALCOCO1, HOXC13	0	1
chr12	54292092	54292644	-	chr12:54292092-54292644,-	1	1	1	0	0	0	0	NFE2, HNRNPA1	0	1
chr12	54359010	54359779	-	chr12:54359010-54359779,-	1	1	1	1	1	1	0	GPR84, COPZ1	0	1
chr12	55729121	55729687	-	chr12:55729121-55729687,-	1	1	1	1	1	1	0	CD63	1	0
chr12	56116510	56117019	-	chr12:56116510-56117019,-	1	1	1	1	1	1	0	ZC3H10, RPL41	1	0
chr12	56117022	56117920	-	chr12:56117022-56117920,-	1	1	1	1	1	1	0	ZC3H10, RPL41	1	0
chr12	56120789	56121407	-	chr12:56120789-56121407,-	1	1	1	0	1	0	0	ESYT1, ZC3H10	0	1
chr12	56157918	56158541	-	chr12:56157918-56158541,-	1	1	0	1	1	1	0	MYL6	1	0
chr12	56223385	56224070	-	chr12:56223385-56224070,-	1	1	0	0	1	1	0	RNF41, NABP2	1	0
chr12	57003410	57003809	-	chr12:57003410-57003809,-	1	0	0	0	0	0	0	ZBTB39, GPR182	0	1
chr12	57127251	57128001	-	chr12:57127251-57128001,-	1	1	1	1	1	1	0	LRP1	1	0
chr12	57230121	57230783	-	chr12:57230121-57230783,-	1	1	0	1	1	1	0	SHMT2	1	0
chr12	57231294	57231946	-	chr12:57231294-57231946,-	1	1	0	1	1	1	0	SHMT2, NDUFA4L2	0	1
chr12	57397744	57398234	-	chr12:57397744-57398234,-	0	1	0	0	0	0	0	R3HDM2, INHBC	0	1
chr12	59446536	59447243	-	chr12:59446536-59447243,-	0	0	0	0	0	0	0	SLC16A7	0	1
chr12	62632553	62633164	-	chr12:62632553-62633164,-	1	1	1	0	1	1	0	MON2, PPM1H	0	1
chr12	62712986	62713417	-	chr12:62712986-62713417,-	0	1	1	0	1	1	1	PPM1H, MON2	0	1
chr12	62721129	62721484	-	chr12:62721129-62721484,-	0	1	1	0	1	1	1	PPM1H, MON2	0	1
chr12	62742546	62743279	-	chr12:62742546-62743279,-	0	0	1	0	1	1	1	PPM1H, MON2	0	1
chr12	62781447	62782170	-	chr12:62781447-62782170,-	0	0	1	0	1	1	1	PPM1H, MON2	0	1
chr12	63889764	63890340	-	chr12:63889764-63890340,-	1	1	1	0	1	1	0	SRGAP1, C12orf66	0	1
chr12	63932770	63933503	-	chr12:63932770-63933503,-	1	0	1	0	0	0	0	SRGAP1, C12orf66	0	1
chr12	64390194	64390597	-	chr12:64390194-64390597,-	1	1	0	1	1	0	0	C12orf66, XPOT	0	1
chr12	64621569	64622467	-	chr12:64621569-64622467,-	1	1	1	0	1	0	0	RASSF3, GNS	0	1
chr12	65622223	65622773	-	chr12:65622223-65622773,-	1	1	1	0	0	0	0	HMGA2, MSRB3	0	1
chr12	65948318	65948839	-	chr12:65948318-65948839,-	1	1	1	1	0	0	0	HMGA2, LLPH	0	1
chr12	67268776	67269364	-	chr12:67268776-67269364,-	1	1	0	1	1	1	0	CAND1	1	0
chr12	69384403	69385361	-	chr12:69384403-69385361,-	1	1	0	0	0	0	0	FRS2, YEATS4	0	1
chr12	69986089	69986657	-	chr12:69986089-69986657,-	1	1	1	0	1	0	0	CNOT2, MYRFL	0	1
chr12	74732384	74733147	-	chr12:74732384-74733147,-	1	1	0	0	0	0	0	ATXN7L3B, KCNC2	0	1
chr12	75849548	75850380	-	chr12:75849548-75850380,-	1	1	1	0	1	0	1	KRR1, PHLDA1	0	1
chr12	75951212	75951706	-	chr12:75951212-75951706,-	1	1	1	0	1	1	1	KRR1, PHLDA1	0	1
chr12	76342574	76343252	-	chr12:76342574-76343252,-	1	1	0	0	0	0	0	NAP1L1, BBS10	0	1
chr12	77809912	77810388	-	chr12:77809912-77810388,-	0	1	0	0	0	0	0	NAV3	0	1
chr12	78609278	78610255	-	chr12:78609278-78610255,-	0	0	0	0	0	0	0	SYT1	0	1
chr12	79328930	79329805	-	chr12:79328930-79329805,-	1	0	0	0	0	0	0	PAWR, SYT1	0	1
chr12	85130264	85131045	-	chr12:85130264-85131045,-	1	1	0	0	0	0	0	ALX1, TSPAN19	0	1
chr12	86352297	86352911	-	chr12:86352297-86352911,-	0	0	0	0	0	0	0	MGAT4C	0	1
chr12	90649723	90650372	-	chr12:90649723-90650372,-	0	0	0	0	0	0	0	CCER1	0	1
chr12	92345205	92345869	-	chr12:92345205-92345869,-	1	1	0	0	0	0	0	BTG1, CLLU1	0	1
chr12	93454993	93455352	-	chr12:93454993-93455352,-	0	0	1	0	0	0	0	UBE2N, MRPL42	0	1
chr12	93467745	93468293	-	chr12:93467745-93468293,-	1	1	0	0	1	1	0	MRPL42	1	0
chr12	94873788	94873974	-	chr12:94873788-94873974,-	1	1	1	1	0	0	0	TMCC3, NDUFA12	0	1
chr12	94973660	94974587	-	chr12:94973660-94974587,-	1	0	0	0	0	0	0	TMCC3, NDUFA12	0	1
chr12	95120476	95121011	-	chr12:95120476-95121011,-	0	0	0	0	0	0	0	NR2C1, FGD6	0	1
chr12	95217648	95218367	-	chr12:95217648-95218367,-	1	1	1	1	1	1	0	FGD6, VEZT	1	0
chr12	96236053	96236901	-	chr12:96236053-96236901,-	1	1	1	0	0	1	0	ELK3, CDK17	0	1
chr12	96399447	96399939	-	chr12:96399447-96399939,-	1	1	1	1	1	1	0	CDK17	1	0
chr12	98593419	98594047	-	chr12:98593419-98594047,-	1	1	0	1	1	1	0	SLC25A3	1	0
chr12	98603394	98604252	-	chr12:98603394-98604252,-	1	1	1	0	0	0	0	SLC25A3, IKBIP	0	1
chr12	98812702	98813034	-	chr12:98812702-98813034,-	0	0	0	0	0	0	0	APAF1	0	1
chr12	100159142	100160087	-	chr12:100159142-100160087,-	1	1	0	1	0	0	0	ANKS1B, ACTR6	0	1
chr12	100254238	100254714	-	chr12:100254238-100254714,-	0	0	0	0	0	0	0	DEPDC4, ACTR6	0	1
chr12	102602841	102603789	-	chr12:102602841-102603789,-	1	1	0	0	0	0	0	IGF1, PAH	0	1
chr12	104153187	104153812	-	chr12:104153187-104153812,-	0	1	0	0	0	0	0	TXNRD1, NFYB	0	1
chr12	104302098	104302717	-	chr12:104302098-104302717,-	1	1	1	0	1	0	0	EID3	1	0
chr12	104375548	104376096	-	chr12:104375548-104376096,-	1	1	0	0	0	0	0	CHST11, EID3	0	1
chr12	105051877	105052569	-	chr12:105051877-105052569,-	0	0	0	0	0	0	0	SLC41A2, ALDH1L2	0	1
chr12	105561654	105562262	-	chr12:105561654-105562262,-	1	1	0	0	1	0	0	APPL2	0	1
chr12	105562684	105563111	-	chr12:105562684-105563111,-	1	1	0	0	1	0	0	APPL2	0	1
chr12	108605584	108606156	-	chr12:108605584-108606156,-	1	1	1	0	0	0	0	TMEM119, SELPLG	0	1
chr12	108676538	108676872	-	chr12:108676538-108676872,-	1	0	1	0	0	0	0	SELPLG, CORO1C	0	1
chr12	108770231	108771013	-	chr12:108770231-108771013,-	1	1	1	0	0	0	0	CORO1C, SSH1	0	1
chr12	108838546	108839270	-	chr12:108838546-108839270,-	1	1	1	1	1	1	0	CORO1C, SSH1	0	1
chr12	109277913	109278389	-	chr12:109277913-109278389,-	1	1	0	0	0	0	0	FOXN4, ACACB	0	1
chr12	109469477	109470042	-	chr12:109469477-109470042,-	1	1	1	0	0	0	0	KCTD10, MYO1H	0	1
chr12	109580021	109580647	-	chr12:109580021-109580647,-	1	1	1	0	0	1	0	MVK, TRPV4	0	1
chr12	109591362	109592132	-	chr12:109591362-109592132,-	0	1	1	0	0	0	0	MVK, TRPV4	0	1
chr12	109658713	109659459	-	chr12:109658713-109659459,-	0	1	0	0	0	0	0	MVK, TRPV4	0	1
chr12	109889839	109890259	-	chr12:109889839-109890259,-	1	1	1	0	1	0	0	TCHP, GLTP	0	1
chr12	110384355	110384941	-	chr12:110384355-110384941,-	1	1	1	0	0	1	0	ANAPC7, ATP2A2	0	1
chr12	110468075	110469041	-	chr12:110468075-110469041,-	1	1	0	1	1	1	0	GPN3	1	0
chr12	112103982	112104783	-	chr12:112103982-112104783,-	1	1	1	0	0	0	0	NAA25, ERP29	0	1
chr12	112119838	112120424	-	chr12:112119838-112120424,-	0	0	1	0	0	0	0	NAA25, TRAFD1	0	1
chr12	113166869	113167403	-	chr12:113166869-113167403,-	0	0	1	0	0	0	0	CFAP73, DDX54	0	1
chr12	113184895	113185213	-	chr12:113184895-113185213,-	1	1	0	1	1	1	0	RITA1, DDX54	1	0
chr12	116333589	116333958	-	chr12:116333589-116333958,-	1	1	0	0	0	0	0	MAP1LC3B2, MED13L	0	1
chr12	116599841	116600775	-	chr12:116599841-116600775,-	1	1	0	0	0	0	0	MAP1LC3B2, C12orf49	0	1
chr12	116818958	116819871	-	chr12:116818958-116819871,-	1	1	1	1	1	1	0	HRK, RNFT2	0	1
chr12	116864562	116865150	-	chr12:116864562-116865150,-	1	1	1	0	0	0	0	HRK, RNFT2	0	1
chr12	117357202	117357813	-	chr12:117357202-117357813,-	0	1	0	0	0	0	0	FBXO21, NOS1	0	1
chr12	118061756	118062072	-	chr12:118061756-118062072,-	1	1	1	1	1	1	0	WSB2	1	0
chr12	118372998	118373650	-	chr12:118372998-118373650,-	1	1	0	1	1	1	0	TAOK3	1	0
chr12	118387962	118388622	-	chr12:118387962-118388622,-	1	0	0	0	0	0	0	SUDS3	0	1
chr12	119070177	119071059	-	chr12:119070177-119071059,-	1	1	1	0	0	0	0	HSPB8, SRRM4	0	1
chr12	119179662	119180129	-	chr12:119179662-119180129,-	1	1	1	0	0	1	0	HSPB8	1	0
chr12	119539210	119539659	-	chr12:119539210-119539659,-	0	0	0	0	0	0	0	TMEM233, CCDC60	0	1
chr12	119668017	119668734	-	chr12:119668017-119668734,-	1	1	0	1	1	1	0	PRKAB1	1	0
chr12	120211526	120212218	-	chr12:120211526-120212218,-	0	1	1	1	0	0	0	RPLP0, PXN	0	1
chr12	120231005	120231713	-	chr12:120231005-120231713,-	1	1	1	1	1	1	0	RPLP0, PXN	0	1
chr12	120291736	120292236	-	chr12:120291736-120292236,-	1	1	0	1	1	1	0	PXN, SIRT4	0	1
chr12	120729081	120729741	-	chr12:120729081-120729741,-	1	1	0	0	0	0	0	ACADS, SPPL3	0	1
chr12	120828728	120829552	-	chr12:120828728-120829552,-	1	1	1	0	0	0	0	SPPL3, ACADS	0	1
chr12	121792362	121792931	-	chr12:121792362-121792931,-	1	1	0	0	1	1	0	RHOF	1	0
chr12	121803516	121804093	-	chr12:121803516-121804093,-	1	1	1	1	1	1	0	SETD1B	1	0
chr12	121917962	121918453	-	chr12:121917962-121918453,-	1	1	1	0	0	1	0	WDR66	1	0
chr12	122023413	122023748	-	chr12:122023413-122023748,-	1	1	1	0	1	1	0	MLXIP, BCL7A	0	1
chr12	122104708	122105134	-	chr12:122104708-122105134,-	1	1	1	0	0	0	0	MLXIP, IL31	0	1
chr12	122127410	122128371	-	chr12:122127410-122128371,-	1	1	1	0	1	0	0	IL31, MLXIP	0	1
chr12	122393651	122394073	-	chr12:122393651-122394073,-	1	0	1	0	0	0	0	VPS33A, CLIP1	0	1
chr12	122974493	122975642	-	chr12:122974493-122975642,-	1	1	0	1	1	1	0	OGFOD2	1	0
chr12	122980706	122980937	-	chr12:122980706-122980937,-	1	1	0	1	1	1	0	ARL6IP4, ABCB9	1	0
chr12	123115187	123116147	-	chr12:123115187-123116147,-	1	1	1	0	1	0	0	C12orf65, PITPNM2	0	1
chr12	123134308	123135019	-	chr12:123134308-123135019,-	1	1	1	0	1	0	1	C12orf65, PITPNM2	0	1
chr12	123227830	123228639	-	chr12:123227830-123228639,-	1	1	1	0	1	0	0	PITPNM2, C12orf65	0	1
chr12	124337332	124337792	-	chr12:124337332-124337792,-	1	1	1	0	0	0	0	NCOR2, RFLNA	0	1
chr12	124714959	124715556	-	chr12:124714959-124715556,-	1	1	1	0	0	1	0	NCOR2, SCARB1	0	1
chr12	124860402	124860873	-	chr12:124860402-124860873,-	1	1	1	0	0	0	0	NCOR2, SCARB1	0	1
chr12	124894235	124894696	-	chr12:124894235-124894696,-	1	1	1	0	0	0	0	SCARB1, UBC	0	1
chr12	124908023	124908531	-	chr12:124908023-124908531,-	0	1	1	0	0	0	1	SCARB1, UBC	0	1
chr12	124969146	124969773	-	chr12:124969146-124969773,-	0	1	0	0	0	0	0	UBC, DHX37	0	1
chr12	124988730	124989316	-	chr12:124988730-124989316,-	1	1	0	1	1	1	0	DHX37	1	0
chr12	125119885	125120714	-	chr12:125119885-125120714,-	1	1	1	0	0	0	0	TMEM132B, AACS	0	1
chr12	125265441	125266319	-	chr12:125265441-125266319,-	0	0	1	0	0	0	0	TMEM132B, AACS	0	1
chr12	125828355	125828592	-	chr12:125828355-125828592,-	0	0	0	0	0	0	0		0	0
chr12	126734157	126734915	-	chr12:126734157-126734915,-	1	1	0	0	0	0	0		0	0
chr12	127042668	127043149	-	chr12:127042668-127043149,-	0	1	0	0	0	0	0		0	0
chr12	127549835	127550679	-	chr12:127549835-127550679,-	1	1	1	0	0	0	0		0	0
chr12	128294556	128295264	-	chr12:128294556-128295264,-	1	1	0	0	0	0	0	TMEM132C	0	1
chr12	131737107	131737679	-	chr12:131737107-131737679,-	1	1	1	0	0	1	0	MMP17, SFSWAP	0	1
chr12	131795195	131795760	-	chr12:131795195-131795760,-	1	1	1	0	0	0	0	MMP17, SFSWAP	0	1
chr12	131854595	131855180	-	chr12:131854595-131855180,-	1	1	1	0	1	0	0	ULK1, MMP17	0	1
chr12	131924268	131924606	-	chr12:131924268-131924606,-	1	1	1	0	0	0	0	PUS1, ULK1	0	1
chr12	132424007	132424405	-	chr12:132424007-132424405,-	1	1	1	0	0	0	0	GALNT9, FBRSL1	0	1
chr12	132679973	132680827	-	chr12:132679973-132680827,-	1	1	0	0	0	0	0	POLE, P2RX2	0	1
chr12	132805755	132806368	-	chr12:132805755-132806368,-	0	1	1	0	0	0	0	ANKLE2, GOLGA3	0	1
chr12	133079676	133081058	-	chr12:133079676-133081058,-	1	1	0	1	1	1	0	ZNF140	1	0
chr13	19860875	19861559	-	chr13:19860875-19861559,-	1	1	1	0	1	1	0	PSPC1, ZMYM5	0	1
chr13	19910269	19911137	-	chr13:19910269-19911137,-	1	1	0	0	0	1	0	ZMYM2, ZMYM5	0	1
chr13	21177183	21178068	-	chr13:21177183-21178068,-	1	1	0	0	1	1	0	SKA3, MRPL57	1	0
chr13	21476697	21477544	-	chr13:21476697-21477544,-	1	1	1	0	1	1	0	ZDHHC20, MICU2	0	1
chr13	22115153	22115361	-	chr13:22115153-22115361,-	1	1	0	0	0	0	0	FGF9	0	1
chr13	23361521	23362004	-	chr13:23361521-23362004,-	1	1	0	0	0	0	0	SACS, SGCG	0	1
chr13	24510902	24511381	-	chr13:24510902-24511381,-	1	1	0	0	1	1	0	PARP4	1	0
chr13	24511963	24512561	-	chr13:24511963-24512561,-	1	1	0	0	1	1	0	PARP4	1	0
chr13	24976150	24976687	-	chr13:24976150-24976687,-	0	0	0	0	0	0	0	PABPC3, CENPJ	0	1
chr13	25014478	25014796	-	chr13:25014478-25014796,-	1	1	0	0	0	0	0	CENPJ, PABPC3	0	1
chr13	25378752	25379168	-	chr13:25378752-25379168,-	1	1	0	0	0	0	0	ATP8A2	0	1
chr13	26978887	26979388	-	chr13:26978887-26979388,-	1	1	1	0	1	0	1	GPR12, USP12	0	1
chr13	27257656	27258463	-	chr13:27257656-27258463,-	1	1	0	0	0	0	0	RASL11A, RPL21	0	1
chr13	28139061	28139672	-	chr13:28139061-28139672,-	1	1	0	1	1	1	0	PAN3	1	0
chr13	28190238	28190620	-	chr13:28190238-28190620,-	0	0	1	0	0	0	0	PAN3, FLT1	0	1
chr13	28444473	28445451	-	chr13:28444473-28445451,-	0	0	1	0	0	0	0	FLT1, PAN3	0	1
chr13	29547020	29547760	-	chr13:29547020-29547760,-	1	1	1	0	0	1	0	SLC7A1	0	1
chr13	29849500	29849815	-	chr13:29849500-29849815,-	1	1	1	1	1	1	0	UBL3	1	0
chr13	30646411	30647383	-	chr13:30646411-30647383,-	0	0	1	0	0	0	0	ALOX5AP, USPL1	0	1
chr13	31046942	31047418	-	chr13:31046942-31047418,-	1	1	1	0	1	1	0	HSPH1, MEDAG	0	1
chr13	31114447	31115065	-	chr13:31114447-31115065,-	0	0	0	0	0	0	0	HSPH1, MEDAG	0	1
chr13	31119182	31119879	-	chr13:31119182-31119879,-	0	0	0	0	0	0	0	HSPH1, MEDAG	0	1
chr13	32537713	32538490	-	chr13:32537713-32538490,-	1	1	0	1	1	1	0	N4BP2L2	1	0
chr13	33635826	33636376	-	chr13:33635826-33636376,-	0	0	1	0	0	0	0	STARD13, RFC3	0	1
chr13	34196907	34197633	-	chr13:34196907-34197633,-	1	0	0	0	0	0	0	RFC3	0	1
chr13	34228106	34228862	-	chr13:34228106-34228862,-	1	1	0	0	0	0	0	RFC3	0	1
chr13	34358549	34359508	-	chr13:34358549-34359508,-	1	1	0	0	1	0	0		0	0
chr13	34626193	34626906	-	chr13:34626193-34626906,-	0	0	0	0	1	0	1	NBEA	0	1
chr13	35138087	35138713	-	chr13:35138087-35138713,-	0	0	0	0	0	0	0	NBEA, MAB21L1	0	1
chr13	36228434	36229334	-	chr13:36228434-36229334,-	0	0	0	0	0	0	0	SOHLH2, SPART	0	1
chr13	38980167	38980340	-	chr13:38980167-38980340,-	1	1	0	0	0	0	0	STOML3, FREM2	0	1
chr13	40480981	40481672	-	chr13:40480981-40481672,-	1	1	0	0	0	0	0	FOXO1	0	1
chr13	40668053	40668560	-	chr13:40668053-40668560,-	1	1	1	0	0	1	0	FOXO1	1	0
chr13	41263666	41264052	-	chr13:41263666-41264052,-	1	1	1	1	1	1	0	MTRF1	1	0
chr13	41959989	41960907	-	chr13:41959989-41960907,-	1	1	0	0	1	1	0	VWA8	1	0
chr13	44491351	44491911	-	chr13:44491351-44491911,-	0	0	0	0	0	0	0	TSC22D1, SERP2	0	1
chr13	44725713	44726121	-	chr13:44725713-44726121,-	0	0	1	0	1	0	1	TSC22D1, NUFIP1	0	1
chr13	45304047	45304768	-	chr13:45304047-45304768,-	1	0	0	0	0	0	0	KCTD4, TPT1	0	1
chr13	45361773	45362286	-	chr13:45361773-45362286,-	1	1	0	0	0	1	0	TPT1, SLC25A30	0	1
chr13	45465715	45466510	-	chr13:45465715-45466510,-	1	1	1	0	1	1	0	COG3	1	0
chr13	45532566	45533041	-	chr13:45532566-45533041,-	0	0	0	0	0	0	0	SPERT, COG3	0	1
chr13	46796426	46797027	-	chr13:46796426-46797027,-	1	1	0	0	1	1	0	ESD	1	0
chr13	47118758	47119716	-	chr13:47118758-47119716,-	1	1	0	0	0	0	0	HTR2A	0	1
chr13	47845189	47845688	-	chr13:47845189-47845688,-	1	1	0	0	0	0	0	SUCLA2	0	1
chr13	49313616	49314249	-	chr13:49313616-49314249,-	1	1	1	0	1	1	0	CDADC1, CAB39L	0	1
chr13	49763531	49764070	-	chr13:49763531-49764070,-	0	0	0	0	0	0	0	EBPL, KPNA3	0	1
chr13	50034302	50034977	-	chr13:50034302-50034977,-	0	0	0	0	0	0	0	KCNRG	0	1
chr13	51259653	51259998	-	chr13:51259653-51259998,-	1	0	1	0	0	0	0	SERPINE3, FAM124A	0	1
chr13	51453829	51454662	-	chr13:51453829-51454662,-	1	1	0	0	1	1	0	INTS6	1	0
chr13	51526964	51527683	-	chr13:51526964-51527683,-	1	0	1	0	0	0	0	INTS6, WDFY2	0	1
chr13	51841782	51842586	-	chr13:51841782-51842586,-	0	0	0	0	0	0	0	DHRS12, LINC00282	0	1
chr13	52455577	52456352	-	chr13:52455577-52456352,-	1	1	0	1	1	1	0	CKAP2	1	0
chr13	53926467	53926986	-	chr13:53926467-53926986,-	0	0	0	0	0	0	0		0	0
chr13	56138467	56138919	-	chr13:56138467-56138919,-	0	0	0	0	0	0	0		0	0
chr13	59053559	59054162	-	chr13:59053559-59054162,-	0	0	0	0	0	0	0		0	0
chr13	60417345	60417795	-	chr13:60417345-60417795,-	0	1	0	0	0	0	0	TDRD3	0	1
chr13	65327215	65327994	-	chr13:65327215-65327994,-	0	1	0	0	0	0	0		0	0
chr13	66622718	66623579	-	chr13:66622718-66623579,-	1	1	0	1	0	0	0		0	0
chr13	68023750	68024421	-	chr13:68023750-68024421,-	1	1	0	0	0	0	0		0	0
chr13	68654391	68655143	-	chr13:68654391-68655143,-	0	0	0	0	0	0	0		0	0
chr13	72978822	72979417	-	chr13:72978822-72979417,-	0	0	0	0	0	0	0	KLF5, PIBF1	0	1
chr13	74070310	74070902	-	chr13:74070310-74070902,-	1	1	1	0	0	0	0	KLF12	0	1
chr13	77556056	77556482	-	chr13:77556056-77556482,-	0	1	1	0	0	0	0	SLAIN1, SCEL	0	1
chr13	79796147	79796834	-	chr13:79796147-79796834,-	1	1	0	0	1	0	1	NDFIP2	0	1
chr13	79974685	79974897	-	chr13:79974685-79974897,-	0	0	0	0	1	0	1	SPRY2, NDFIP2	0	1
chr13	80134343	80134893	-	chr13:80134343-80134893,-	1	1	0	0	1	0	1	SPRY2	0	1
chr13	80207422	80208010	-	chr13:80207422-80208010,-	1	0	0	0	0	0	0	SPRY2	0	1
chr13	83029714	83030191	-	chr13:83029714-83030191,-	0	0	0	0	0	0	0		0	0
chr13	83605600	83606431	-	chr13:83605600-83606431,-	0	0	0	0	0	0	0	SLITRK1	0	1
chr13	86014080	86014422	-	chr13:86014080-86014422,-	0	0	0	0	0	0	0	SLITRK6	0	1
chr13	88486670	88487406	-	chr13:88486670-88487406,-	0	0	0	0	0	0	0		0	0
chr13	90614501	90615157	-	chr13:90614501-90615157,-	1	0	0	0	0	0	0		0	0
chr13	94582022	94582673	-	chr13:94582022-94582673,-	0	0	0	0	0	0	0	DCT, TGDS	0	1
chr13	94968094	94969022	-	chr13:94968094-94969022,-	1	1	1	0	0	1	0	SOX21, ABCC4	0	1
chr13	95237357	95238153	-	chr13:95237357-95238153,-	0	1	1	0	0	0	0	ABCC4	0	1
chr13	95269303	95269984	-	chr13:95269303-95269984,-	1	1	1	0	0	0	0	ABCC4	0	1
chr13	95711393	95711819	-	chr13:95711393-95711819,-	0	0	0	0	0	0	0	DNAJC3, UGGT2	0	1
chr13	97225371	97225931	-	chr13:97225371-97225931,-	1	1	1	0	1	1	1	RAP2A, MBNL2	0	1
chr13	98846473	98847094	-	chr13:98846473-98847094,-	0	1	0	0	0	0	0	SLC15A1, DOCK9	0	1
chr13	99236714	99237113	-	chr13:99236714-99237113,-	0	0	1	0	0	0	0	GPR18, UBAC2	0	1
chr13	99340303	99341203	-	chr13:99340303-99341203,-	1	1	1	0	0	0	0	TM9SF2, GPR183	0	1
chr13	99498574	99499229	-	chr13:99498574-99499229,-	1	1	0	0	1	1	0	GPR183, TM9SF2	0	1
chr13	99501564	99502213	-	chr13:99501564-99502213,-	1	1	0	0	1	1	0	TM9SF2	1	0
chr13	100904327	100904996	-	chr13:100904327-100904996,-	1	0	0	0	0	0	0	TMTC4	0	1
chr13	103736067	103736629	-	chr13:103736067-103736629,-	1	0	0	0	0	0	0		0	0
chr13	103964720	103965175	-	chr13:103964720-103965175,-	1	0	1	0	0	0	0		0	0
chr13	105042133	105042757	-	chr13:105042133-105042757,-	0	0	0	0	0	0	0	DAOA	0	1
chr13	106333993	106334775	-	chr13:106333993-106334775,-	0	1	0	0	0	0	0	EFNB2	0	1
chr13	106487782	106488668	-	chr13:106487782-106488668,-	1	0	1	0	0	0	0	EFNB2	0	1
chr13	108217070	108217891	-	chr13:108217070-108217891,-	1	1	0	0	1	1	0	LIG4, ABHD13	1	0
chr13	109656571	109657358	-	chr13:109656571-109657358,-	1	0	1	0	0	0	0	IRS2	0	1
chr13	109904564	109905044	-	chr13:109904564-109905044,-	1	1	0	0	0	0	0	IRS2, COL4A1	0	1
chr13	110207709	110208185	-	chr13:110207709-110208185,-	0	0	1	0	0	0	0	IRS2, COL4A1	0	1
chr13	110625935	110626729	-	chr13:110625935-110626729,-	1	1	1	0	0	0	0	NAXD, CARS2	0	1
chr13	111596271	111596645	-	chr13:111596271-111596645,-	1	0	0	0	0	0	0	SOX1, TEX29	0	1
chr13	112749169	112749635	-	chr13:112749169-112749635,-	1	1	1	0	0	0	0	MCF2L, ATP11A	0	1
chr13	112822901	112823416	-	chr13:112822901-112823416,-	1	0	0	0	0	0	0	MCF2L, ATP11A	0	1
chr13	112861096	112861870	-	chr13:112861096-112861870,-	0	1	0	0	0	0	0	MCF2L, ATP11A	0	1
chr13	112879961	112880208	-	chr13:112879961-112880208,-	0	1	1	0	0	0	0	MCF2L, ATP11A	0	1
chr13	114004852	114005379	-	chr13:114004852-114005379,-	1	1	1	1	0	0	0	GAS6, RASA3	0	1
chr13	114314562	114315356	-	chr13:114314562-114315356,-	1	1	0	0	1	1	0	CHAMP1	1	0
chr14	20305753	20306148	-	chr14:20305753-20306148,-	1	1	0	1	1	1	0	TTC5	1	0
chr14	20367142	20367722	-	chr14:20367142-20367722,-	1	1	1	0	0	0	0	PARP2, TEP1	0	1
chr14	20413252	20414162	-	chr14:20413252-20414162,-	1	1	1	1	1	1	0	TEP1	1	0
chr14	20435219	20435345	-	chr14:20435219-20435345,-	1	1	0	0	0	0	0	KLHL33	1	0
chr14	20454526	20455107	-	chr14:20454526-20455107,-	1	1	0	1	1	1	0	APEX1, OSGEP	1	0
chr14	20470032	20470706	-	chr14:20470032-20470706,-	1	1	1	1	1	1	0	PNP	1	0
chr14	20681616	20682376	-	chr14:20681616-20682376,-	1	1	1	0	1	1	0	OR6S1, RNASE4	0	1
chr14	20683241	20683531	-	chr14:20683241-20683531,-	1	1	1	0	1	1	0	ANG, RNASE4	1	0
chr14	22693842	22694402	-	chr14:22693842-22694402,-	0	1	0	0	0	0	0	OXA1L, ABHD4	0	1
chr14	22829998	22830637	-	chr14:22829998-22830637,-	1	1	1	0	1	1	0	MRPL52	1	0
chr14	22916064	22916696	-	chr14:22916064-22916696,-	1	1	1	0	0	0	0	RBM23, REM2	0	1
chr14	23299388	23299628	-	chr14:23299388-23299628,-	1	1	0	1	1	1	0	HOMEZ, PPP1R3E	0	1
chr14	23561435	23562208	-	chr14:23561435-23562208,-	1	1	0	0	0	0	0	THTPA, AP1G2	0	1
chr14	24036151	24036759	-	chr14:24036151-24036759,-	1	1	0	0	1	1	0	CARMIL3, DHRS4L2	0	1
chr14	24147915	24148420	-	chr14:24147915-24148420,-	1	1	0	0	1	1	0	PSME2, RNF31	1	0
chr14	26281755	26282441	-	chr14:26281755-26282441,-	1	1	0	0	0	0	0	NOVA1	0	1
chr14	29520223	29520674	-	chr14:29520223-29520674,-	0	1	0	0	0	0	0	PRKD1	0	1
chr14	30622240	30622860	-	chr14:30622240-30622860,-	1	1	0	1	1	1	0	SCFD1	1	0
chr14	31406118	31407183	-	chr14:31406118-31407183,-	1	1	0	0	0	0	0	HECTD1, ENSG00000203546	0	1
chr14	31945188	31945890	-	chr14:31945188-31945890,-	1	1	1	0	1	1	1	ARHGAP5, NUBPL	0	1
chr14	35050212	35050564	-	chr14:35050212-35050564,-	0	1	1	0	0	0	0	SRP54, PPP2R3C	0	1
chr14	35301254	35301780	-	chr14:35301254-35301780,-	1	1	1	0	0	1	0	PSMA6, NFKBIA	0	1
chr14	35365551	35366137	-	chr14:35365551-35366137,-	1	1	1	1	1	1	0	NFKBIA, PSMA6	0	1
chr14	36514391	36515374	-	chr14:36514391-36515374,-	1	1	0	0	0	0	0	SFTA3	1	0
chr14	36604245	36604907	-	chr14:36604245-36604907,-	1	1	0	0	0	0	0	PAX9, NKX2-8	0	1
chr14	39267237	39267809	-	chr14:39267237-39267809,-	1	1	0	1	1	1	0	CTAGE5	1	0
chr14	40838315	40838855	-	chr14:40838315-40838855,-	0	1	0	0	0	0	0		0	0
chr14	45145398	45145720	-	chr14:45145398-45145720,-	1	1	0	0	1	0	0	FANCM, MIS18BP1	0	1
chr14	47649283	47649896	-	chr14:47649283-47649896,-	0	0	0	0	0	0	0	MDGA2	0	1
chr14	49541444	49542005	-	chr14:49541444-49542005,-	0	0	0	0	0	0	0	RPS29	0	1
chr14	49680119	49680577	-	chr14:49680119-49680577,-	0	0	1	0	0	0	0	DNAAF2, POLE2	0	1
chr14	50002636	50003445	-	chr14:50002636-50003445,-	1	1	1	1	1	1	1	ARF6, VCPKMT	0	1
chr14	50022973	50023798	-	chr14:50022973-50023798,-	1	1	1	0	1	1	1	VCPKMT, ARF6	0	1
chr14	50040702	50041270	-	chr14:50040702-50041270,-	1	1	1	0	1	1	1	VCPKMT, ARF6	0	1
chr14	50061584	50062207	-	chr14:50061584-50062207,-	1	1	1	1	1	1	1	VCPKMT, ARF6	0	1
chr14	50231769	50232343	-	chr14:50231769-50232343,-	1	1	1	1	1	1	0	SOS2	1	0
chr14	51044743	51045426	-	chr14:51044743-51045426,-	1	1	0	0	0	0	0	PYGL, TRIM9	0	1
chr14	51471064	51471934	-	chr14:51471064-51471934,-	0	1	1	0	0	0	0	FRMD6, TMX1	0	1
chr14	52394615	52395005	-	chr14:52394615-52395005,-	0	0	0	0	0	0	0	PTGER2, TXNDC16	0	1
chr14	52683918	52684504	-	chr14:52683918-52684504,-	1	1	0	0	0	1	0	ERO1A, GPR137C	0	1
chr14	52791893	52792304	-	chr14:52791893-52792304,-	1	1	0	0	1	1	0	GNPNAT1	1	0
chr14	53971588	53972139	-	chr14:53971588-53972139,-	1	0	0	0	0	1	0	CDKN3, BMP4	0	1
chr14	54809535	54810163	-	chr14:54809535-54810163,-	1	1	1	0	0	0	0	GCH1, SAMD4A	0	1
chr14	54897172	54897999	-	chr14:54897172-54897999,-	1	0	1	0	0	0	0	GCH1, SAMD4A	0	1
chr14	55102997	55103743	-	chr14:55102997-55103743,-	1	1	1	1	1	1	0	LGALS3, MAPK1IP1L	0	1
chr14	55355808	55356012	-	chr14:55355808-55356012,-	1	0	1	0	0	0	0	ATG14, FBXO34	0	1
chr14	55454947	55455476	-	chr14:55454947-55455476,-	1	1	1	0	1	1	0	KTN1, TBPL2	0	1
chr14	55579761	55580230	-	chr14:55579761-55580230,-	1	1	0	1	1	1	0	KTN1	1	0
chr14	55800006	55800735	-	chr14:55800006-55800735,-	1	1	1	0	0	0	0	PELI2, KTN1	0	1
chr14	55957533	55958291	-	chr14:55957533-55958291,-	1	1	0	0	0	0	0	PELI2, KTN1	0	1
chr14	56256094	56256318	-	chr14:56256094-56256318,-	0	0	0	0	0	0	0	TMEM260, PELI2	0	1
chr14	56782240	56782729	-	chr14:56782240-56782729,-	0	0	0	0	0	0	0	OTX2, TMEM260	0	1
chr14	57268410	57269237	-	chr14:57268410-57269237,-	1	1	0	1	1	1	0	AP5M1, EXOC5	1	0
chr14	57390909	57391427	-	chr14:57390909-57391427,-	1	1	0	0	1	1	0	NAA30	1	0
chr14	58120392	58120645	-	chr14:58120392-58120645,-	1	0	0	0	0	0	0	SLC35F4, C14orf37	0	1
chr14	58244591	58245125	-	chr14:58244591-58245125,-	1	1	1	1	1	1	0	PSMA3	1	0
chr14	58637545	58637941	-	chr14:58637545-58637941,-	1	1	0	1	0	0	0	DACT1	1	0
chr14	58682985	58683534	-	chr14:58682985-58683534,-	1	0	0	0	0	0	0	DACT1	0	1
chr14	61457592	61458236	-	chr14:61457592-61458236,-	0	0	1	0	0	0	0	ENSG00000258989, PRKCH	0	1
chr14	61530377	61531079	-	chr14:61530377-61531079,-	1	1	1	0	0	0	0	ENSG00000258989	1	0
chr14	61695970	61696655	-	chr14:61695970-61696655,-	1	1	1	1	1	1	0	HIF1A	1	0
chr14	63617360	63617882	-	chr14:63617360-63617882,-	1	0	0	0	0	0	0	PPP2R5E, SGPP1	0	1
chr14	64203554	64204274	-	chr14:64203554-64204274,-	1	0	1	0	0	0	0	ESR2, SYNE2	0	1
chr14	64289289	64289991	-	chr14:64289289-64289991,-	1	0	0	0	0	0	0	ESR2, SYNE2	0	1
chr14	64430525	64430888	-	chr14:64430525-64430888,-	0	1	0	0	0	0	0	AKAP5, MTHFD1	0	1
chr14	64501670	64502293	-	chr14:64501670-64502293,-	1	1	0	0	1	1	0	ZBTB25	1	0
chr14	64503827	64504239	-	chr14:64503827-64504239,-	1	1	0	1	1	1	0	ZBTB25, ZBTB1	1	0
chr14	65167329	65168073	-	chr14:65167329-65168073,-	1	1	0	1	1	0	0	FUT8, MAX	0	1
chr14	65208285	65208803	-	chr14:65208285-65208803,-	1	1	1	0	1	0	0	FUT8, MAX	0	1
chr14	67240802	67241643	-	chr14:67240802-67241643,-	1	1	0	1	1	1	0	MPP5	1	0
chr14	67485391	67485645	-	chr14:67485391-67485645,-	1	1	0	0	0	0	0	PLEK2, TMEM229B	0	1
chr14	67694533	67695483	-	chr14:67694533-67695483,-	1	1	0	0	1	1	0	RDH11	1	0
chr14	67702818	67703574	-	chr14:67702818-67703574,-	0	1	0	0	0	0	0	RDH12	1	0
chr14	67976018	67976449	-	chr14:67976018-67976449,-	0	0	1	0	1	0	1	RAD51B	0	1
chr14	68075143	68075559	-	chr14:68075143-68075559,-	1	1	1	0	1	1	1	RAD51B	0	1
chr14	68098075	68099031	-	chr14:68098075-68099031,-	1	1	1	0	1	0	1	RAD51B	0	1
chr14	68146171	68146551	-	chr14:68146171-68146551,-	1	1	1	0	1	1	1	RAD51B	0	1
chr14	68181362	68182138	-	chr14:68181362-68182138,-	1	1	1	0	1	1	1	RAD51B	0	1
chr14	68360867	68361536	-	chr14:68360867-68361536,-	1	1	1	0	1	1	0	ZFP36L1	0	1
chr14	68469327	68470110	-	chr14:68469327-68470110,-	1	1	1	0	1	1	0	ZFP36L1	0	1
chr14	68476892	68477405	-	chr14:68476892-68477405,-	1	1	1	0	1	0	0	ZFP36L1	0	1
chr14	68599086	68599584	-	chr14:68599086-68599584,-	1	1	1	0	1	1	0	ZFP36L1	0	1
chr14	68681289	68681982	-	chr14:68681289-68681982,-	1	0	1	0	1	1	0	ZFP36L1	0	1
chr14	68682945	68683736	-	chr14:68682945-68683736,-	1	1	1	0	1	1	0	ZFP36L1	0	1
chr14	68779310	68779673	-	chr14:68779310-68779673,-	1	1	1	0	1	1	0	ZFP36L1	0	1
chr14	68789565	68790059	-	chr14:68789565-68790059,-	1	1	1	1	1	1	0	ZFP36L1	0	1
chr14	68820165	68820889	-	chr14:68820165-68820889,-	1	1	1	0	1	0	0	ZFP36L1, ACTN1	0	1
chr14	68855540	68856112	-	chr14:68855540-68856112,-	1	1	0	0	0	0	0	ZFP36L1, ACTN1	0	1
chr14	69142046	69143065	-	chr14:69142046-69143065,-	1	0	0	0	0	0	0	ACTN1, DCAF5	0	1
chr14	69151687	69152001	-	chr14:69151687-69152001,-	1	1	0	0	1	1	0	DCAF5	1	0
chr14	70903077	70903901	-	chr14:70903077-70903901,-	1	1	1	0	0	0	0	MAP3K9, PCNX1	0	1
chr14	73371427	73372066	-	chr14:73371427-73372066,-	1	0	0	0	0	0	0	NUMB, PAPLN	0	1
chr14	74596780	74596998	-	chr14:74596780-74596998,-	1	1	1	0	0	0	0	LTBP2, ISCA2	0	1
chr14	74617118	74617798	-	chr14:74617118-74617798,-	1	1	1	0	1	1	0	LTBP2, AREL1	0	1
chr14	74712704	74713294	-	chr14:74712704-74713294,-	1	1	0	1	1	1	0	FCF1, AREL1	1	0
chr14	74716932	74717427	-	chr14:74716932-74717427,-	0	0	0	0	0	0	0	YLPM1, FCF1	0	1
chr14	74882399	74883061	-	chr14:74882399-74883061,-	1	1	1	0	1	1	0	DLST	1	0
chr14	75063458	75064210	-	chr14:75063458-75064210,-	1	1	0	1	1	1	0	MLH3, ZC2HC1C	0	1
chr14	75069526	75070109	-	chr14:75069526-75070109,-	1	1	0	1	1	1	0	ACYP1, ZC2HC1C	1	0
chr14	75447897	75448385	-	chr14:75447897-75448385,-	1	1	1	0	0	0	0	BATF, JDP2	0	1
chr14	76832800	76833252	-	chr14:76832800-76833252,-	1	1	1	0	0	0	0	ANGEL1, IRF2BPL	0	1
chr14	77033038	77033381	-	chr14:77033038-77033381,-	1	1	1	0	1	1	0	CIPC, IRF2BPL	0	1
chr14	77038256	77038796	-	chr14:77038256-77038796,-	1	1	1	1	1	1	0	CIPC, IRF2BPL	0	1
chr14	77457547	77458179	-	chr14:77457547-77458179,-	1	1	0	1	1	1	0	VIPAS39, AHSA1	1	0
chr14	77711533	77712031	-	chr14:77711533-77712031,-	0	1	0	0	0	0	0	SLIRP, SNW1	0	1
chr14	77761101	77761669	-	chr14:77761101-77761669,-	1	1	0	1	1	1	0	SNW1	1	0
chr14	77761856	77762254	-	chr14:77761856-77762254,-	1	1	0	0	1	1	0	SNW1	1	0
chr14	78230725	78231468	-	chr14:78230725-78231468,-	0	0	0	0	0	0	0	NRXN3, ADCK1	0	1
chr14	78842495	78843089	-	chr14:78842495-78843089,-	1	0	1	0	0	0	0		0	0
chr14	79265506	79265716	-	chr14:79265506-79265716,-	1	0	0	0	0	0	0		0	0
chr14	79877928	79878644	-	chr14:79877928-79878644,-	0	0	0	0	0	0	0	DIO2	0	1
chr14	81221690	81222432	-	chr14:81221690-81222432,-	1	1	0	0	1	1	0	GTF2A1	1	0
chr14	82610378	82611176	-	chr14:82610378-82611176,-	1	0	0	0	0	0	0		0	0
chr14	87891124	87891598	-	chr14:87891124-87891598,-	0	0	0	0	0	0	0	GALC	0	1
chr14	89373663	89374479	-	chr14:89373663-89374479,-	1	1	1	0	0	0	0	FOXN3	0	1
chr14	89760958	89761470	-	chr14:89760958-89761470,-	0	0	0	0	0	0	0	FOXN3, EFCAB11	0	1
chr14	89956134	89957202	-	chr14:89956134-89957202,-	1	1	0	1	1	1	0	EFCAB11, TDP1	1	0
chr14	90817667	90818420	-	chr14:90817667-90818420,-	0	1	1	0	1	0	0	TTC7B	1	0
chr14	91260828	91261601	-	chr14:91260828-91261601,-	1	1	1	0	0	0	0	GPR68, CCDC88C	0	1
chr14	92763494	92764259	-	chr14:92763494-92764259,-	1	1	0	0	0	0	0	GOLGA5, LGMN	0	1
chr14	94439964	94440550	-	chr14:94439964-94440550,-	0	1	0	0	0	0	0	SERPINA1, SERPINA11	0	1
chr14	94522393	94522881	-	chr14:94522393-94522881,-	1	1	0	0	0	0	0	SERPINA4, SERPINA12	0	1
chr14	94599148	94599845	-	chr14:94599148-94599845,-	1	1	1	0	1	1	0	SERPINA3, SERPINA5	0	1
chr14	94599921	94600874	-	chr14:94599921-94600874,-	1	1	1	0	1	1	0	SERPINA3, SERPINA5	0	1
chr14	94683900	94684905	-	chr14:94683900-94684905,-	0	1	0	0	1	0	0	SERPINA3, GSC	0	1
chr14	95186311	95187010	-	chr14:95186311-95187010,-	0	1	1	0	0	0	0	DICER1, CLMN	0	1
chr14	95314867	95315454	-	chr14:95314867-95315454,-	1	1	1	0	1	1	0	DICER1, CLMN	0	1
chr14	95657905	95658774	-	chr14:95657905-95658774,-	0	0	1	0	0	0	0	TCL1B, GLRX5	0	1
chr14	95893197	95893942	-	chr14:95893197-95893942,-	0	0	0	0	0	0	0	C14orf132, TUNAR	0	1
chr14	96630784	96631265	-	chr14:96630784-96631265,-	0	0	0	0	0	0	0	VRK1, PAPOLA	0	1
chr14	99360890	99361880	-	chr14:99360890-99361880,-	1	1	0	0	0	0	0	BCL11B, SETD3	0	1
chr14	100306683	100307540	-	chr14:100306683-100307540,-	1	1	1	1	1	1	0	SLC25A29	1	0
chr14	100333159	100333954	-	chr14:100333159-100333954,-	1	1	1	0	0	0	0	WDR25, SLC25A47	0	1
chr14	100417553	100417999	-	chr14:100417553-100417999,-	1	1	1	0	1	1	1	WARS, BEGAIN	0	1
chr14	100419981	100420771	-	chr14:100419981-100420771,-	1	1	1	0	1	0	1	WARS, BEGAIN	0	1
chr14	100421902	100422365	-	chr14:100421902-100422365,-	1	1	1	0	1	0	1	WARS, BEGAIN	0	1
chr14	100425891	100426545	-	chr14:100425891-100426545,-	1	0	1	0	1	0	1	WARS, BEGAIN	0	1
chr14	100688515	100689340	-	chr14:100688515-100689340,-	1	1	1	0	1	1	1	BEGAIN, DLK1	0	1
chr14	100761066	100761671	-	chr14:100761066-100761671,-	1	1	1	0	0	0	0	DLK1, RTL1	0	1
chr14	100819683	100820150	-	chr14:100819683-100820150,-	0	1	0	0	1	0	0	RTL1, DLK1	0	1
chr14	101710472	101711171	-	chr14:101710472-101711171,-	1	1	1	0	1	1	0	PPP2R5C, DIO3	0	1
chr14	101731248	101732077	-	chr14:101731248-101732077,-	1	1	1	1	1	1	0	PPP2R5C, DIO3	0	1
chr14	102128726	102129488	-	chr14:102128726-102129488,-	1	0	0	0	0	0	0	HSP90AA1, DYNC1H1	0	1
chr14	102157443	102158013	-	chr14:102157443-102158013,-	1	1	0	0	1	0	0	WDR20, MOK	0	1
chr14	102231614	102232160	-	chr14:102231614-102232160,-	1	1	0	0	1	0	1	MOK, WDR20	0	1
chr14	102258932	102259652	-	chr14:102258932-102259652,-	0	1	1	0	1	0	1	MOK, WDR20	0	1
chr14	102283479	102284074	-	chr14:102283479-102284074,-	1	0	1	0	1	0	1	MOK, WDR20	0	1
chr14	102308756	102309305	-	chr14:102308756-102309305,-	0	0	1	0	1	1	1	ZNF839, MOK	0	1
chr14	102315777	102316098	-	chr14:102315777-102316098,-	1	1	1	0	1	1	1	MOK, ZNF839	0	1
chr14	102722429	102723059	-	chr14:102722429-102723059,-	0	0	1	0	0	0	0	TRAF3, RCOR1	0	1
chr14	104096951	104097415	-	chr14:104096951-104097415,-	1	1	1	0	0	0	0	KIF26A, ASPG	0	1
chr14	104643104	104643908	-	chr14:104643104-104643908,-	1	0	1	0	0	0	0	INF2, TMEM179	0	1
chr14	104784932	104785593	-	chr14:104784932-104785593,-	1	1	1	0	1	0	0	AKT1, SIVA1	0	1
chr14	105021342	105022174	-	chr14:105021342-105022174,-	1	1	1	0	1	1	0	CDCA4	1	0
chr14	105257639	105258354	-	chr14:105257639-105258354,-	1	1	0	0	0	0	0	BTBD6, BRF1	0	1
chr14	105376928	105377522	-	chr14:105376928-105377522,-	1	1	1	0	0	0	0	TEX22, PACS2	0	1
chr15	22838988	22839457	-	chr15:22838988-22839457,-	1	1	1	0	1	1	0	NIPA2	1	0
chr15	23808101	23808735	-	chr15:23808101-23808735,-	0	0	0	0	0	0	0	NDN	0	1
chr15	25801619	25802270	-	chr15:25801619-25802270,-	0	1	1	0	0	0	0	UBE3A, ATP10A	0	1
chr15	26908807	26909247	-	chr15:26908807-26909247,-	0	0	0	0	0	0	0	GABRG3, GABRA5	0	1
chr15	34039078	34039646	-	chr15:34039078-34039646,-	1	1	0	1	1	1	0	AVEN	1	0
chr15	34224929	34225437	-	chr15:34224929-34225437,-	1	1	1	1	1	1	0	EMC4	1	0
chr15	35310756	35311519	-	chr15:35310756-35311519,-	0	0	0	0	1	0	1	NANOGP8, DPH6	0	1
chr15	36289869	36290494	-	chr15:36289869-36290494,-	0	0	0	0	0	0	0		0	0
chr15	40258734	40259459	-	chr15:40258734-40259459,-	1	1	1	0	1	0	0	PAK6, PLCB2	0	1
chr15	40406025	40406531	-	chr15:40406025-40406531,-	1	1	0	0	1	1	0	IVD	1	0
chr15	40594618	40595069	-	chr15:40594618-40595069,-	1	1	0	0	1	1	0	KNL1	1	0
chr15	41284135	41284839	-	chr15:41284135-41284839,-	1	1	0	0	1	1	0	OIP5, CHP1	0	1
chr15	41444392	41444764	-	chr15:41444392-41444764,-	0	0	1	0	0	0	0	ITPKA, RTF1	0	1
chr15	43132520	43133122	-	chr15:43132520-43133122,-	1	1	1	0	1	1	0	TMEM62	1	0
chr15	43133413	43133800	-	chr15:43133413-43133800,-	1	1	1	1	1	1	0	TMEM62	1	0
chr15	43133927	43134095	-	chr15:43133927-43134095,-	1	1	1	0	1	1	0	TMEM62	1	0
chr15	43425691	43426339	-	chr15:43425691-43426339,-	0	1	0	0	0	0	0	TUBGCP4, TP53BP1	0	1
chr15	43510069	43510300	-	chr15:43510069-43510300,-	1	1	1	0	1	1	0	TP53BP1, MAP1A	0	1
chr15	43792537	43793104	-	chr15:43792537-43793104,-	1	1	0	1	1	1	0	SERF2	1	0
chr15	43800276	43800958	-	chr15:43800276-43800958,-	1	1	0	1	1	1	0	ENSG00000262560, SERINC4	1	0
chr15	43837270	43838128	-	chr15:43837270-43838128,-	0	0	0	0	0	0	0	WDR76, FRMD5	0	1
chr15	44288369	44289122	-	chr15:44288369-44289122,-	1	1	0	1	1	1	0	CASC4	1	0
chr15	44322190	44322987	-	chr15:44322190-44322987,-	0	1	0	0	0	0	0	CTDSPL2, CASC4	0	1
chr15	44426977	44427598	-	chr15:44426977-44427598,-	1	1	0	1	1	1	0	CTDSPL2	1	0
chr15	44662635	44663253	-	chr15:44662635-44663253,-	1	1	0	1	1	1	0	SPG11	1	0
chr15	45402614	45403286	-	chr15:45402614-45403286,-	1	1	0	0	1	1	0	SPATA5L1	1	0
chr15	45630982	45631468	-	chr15:45630982-45631468,-	1	1	0	0	0	1	0	SQOR, BLOC1S6	0	1
chr15	47315582	47316403	-	chr15:47315582-47316403,-	0	0	0	0	0	0	0	SEMA6D	0	1
chr15	48331158	48332053	-	chr15:48331158-48332053,-	1	1	0	1	1	1	0	DUT	1	0
chr15	49151038	49151714	-	chr15:49151038-49151714,-	1	1	0	0	0	0	0	SECISBP2L, COPS2	0	1
chr15	50479607	50480344	-	chr15:50479607-50480344,-	0	1	1	0	0	0	0	USP8, USP50	0	1
chr15	50751681	50752068	-	chr15:50751681-50752068,-	0	1	0	0	0	0	0	TRPM7, SPPL2A	0	1
chr15	50782623	50783102	-	chr15:50782623-50783102,-	0	0	0	0	0	0	0	AP4E1, SPPL2A	0	1
chr15	51155106	51155592	-	chr15:51155106-51155592,-	1	1	0	0	0	0	0	TNFAIP8L3, CYP19A1	0	1
chr15	51737632	51738519	-	chr15:51737632-51738519,-	1	1	1	1	1	1	0	TMOD2, SCG3	0	1
chr15	52025402	52026327	-	chr15:52025402-52026327,-	1	1	1	0	0	0	0	MAPK6, BCL2L10	0	1
chr15	52206237	52206805	-	chr15:52206237-52206805,-	1	1	0	0	0	0	0	GNB5, MYO5C	0	1
chr15	52750713	52751397	-	chr15:52750713-52751397,-	0	0	0	0	0	0	0	FAM214A, ONECUT1	0	1
chr15	55117647	55118148	-	chr15:55117647-55118148,-	0	0	0	0	0	0	0	RSL24D1	0	1
chr15	55123356	55124108	-	chr15:55123356-55124108,-	0	0	0	0	0	0	0	RSL24D1	0	1
chr15	55195928	55196906	-	chr15:55195928-55196906,-	1	1	0	1	1	1	0	RSL24D1	1	0
chr15	58468707	58469248	-	chr15:58468707-58469248,-	1	1	1	0	1	1	1	LIPC, ADAM10	0	1
chr15	58744365	58744932	-	chr15:58744365-58744932,-	0	1	0	0	1	0	0	ADAM10, LIPC	0	1
chr15	59296706	59297222	-	chr15:59296706-59297222,-	0	1	1	0	1	1	0	MYO1E, LDHAL6B	0	1
chr15	59314521	59315026	-	chr15:59314521-59315026,-	1	1	1	0	0	0	0	MYO1E, LDHAL6B	0	1
chr15	59372833	59373327	-	chr15:59372833-59373327,-	1	1	0	1	1	1	0	MYO1E	1	0
chr15	59689607	59689893	-	chr15:59689607-59689893,-	1	1	1	0	1	1	0	BNIP2	1	0
chr15	60654736	60655535	-	chr15:60654736-60655535,-	1	0	0	0	0	0	0	RORA	0	1
chr15	61205080	61205726	-	chr15:61205080-61205726,-	1	1	1	0	0	0	0		0	0
chr15	64355978	64356604	-	chr15:64355978-64356604,-	1	1	0	1	1	1	0	CSNK1G1	1	0
chr15	64367574	64368074	-	chr15:64367574-64368074,-	1	1	0	0	0	0	0	CSNK1G1, PCLAF	0	1
chr15	64847341	64848173	-	chr15:64847341-64848173,-	1	1	1	0	0	0	0	ANKDD1A, PLEKHO2	0	1
chr15	65014700	65014960	-	chr15:65014700-65014960,-	0	0	0	0	0	0	0	SPG21, MTFMT	0	1
chr15	66294141	66294739	-	chr15:66294141-66294739,-	1	1	0	0	1	1	0	DIS3L	1	0
chr15	66736854	66737514	-	chr15:66736854-66737514,-	1	0	1	0	0	0	0	SMAD3, SMAD6	0	1
chr15	67148896	67149400	-	chr15:67148896-67149400,-	1	1	1	0	1	1	1	SMAD3, AAGAB	0	1
chr15	67153262	67154152	-	chr15:67153262-67154152,-	1	0	1	0	1	1	1	SMAD3, AAGAB	0	1
chr15	68229905	68230557	-	chr15:68229905-68230557,-	1	1	1	0	1	1	0	CLN6	1	0
chr15	68299902	68300428	-	chr15:68299902-68300428,-	1	1	1	0	0	1	0	FEM1B, ITGA11	0	1
chr15	70015121	70015896	-	chr15:70015121-70015896,-	1	1	1	0	0	0	0	TLE3	0	1
chr15	70049346	70049903	-	chr15:70049346-70049903,-	1	1	0	1	0	0	0	TLE3	0	1
chr15	70559578	70560404	-	chr15:70559578-70560404,-	1	1	1	0	0	0	0	TLE3, UACA	0	1
chr15	70798699	70799553	-	chr15:70798699-70799553,-	1	0	1	0	1	1	0	UACA, LARP6	0	1
chr15	71203783	71204272	-	chr15:71203783-71204272,-	1	1	1	0	1	0	0	THSD4	0	1
chr15	71690673	71691663	-	chr15:71690673-71691663,-	1	1	0	0	1	0	0	NR2E3	0	1
chr15	72085938	72086722	-	chr15:72085938-72086722,-	1	1	1	0	0	0	0	MYO9A, NR2E3	0	1
chr15	72118140	72119064	-	chr15:72118140-72119064,-	1	1	0	1	1	1	0	MYO9A, SENP8	1	0
chr15	72231458	72232106	-	chr15:72231458-72232106,-	1	1	1	1	1	1	1	PKM	1	0
chr15	72337229	72337627	-	chr15:72337229-72337627,-	0	0	0	0	0	0	0	CELF6, ENSG00000260729	0	1
chr15	72375699	72375975	-	chr15:72375699-72375975,-	1	1	0	1	1	1	0	ENSG00000260729, HEXA	1	0
chr15	72376291	72377118	-	chr15:72376291-72377118,-	1	1	0	1	1	1	0	ENSG00000260729, HEXA	1	0
chr15	72482045	72482690	-	chr15:72482045-72482690,-	1	1	1	0	0	0	0	GOLGA6B, ARIH1	0	1
chr15	72854370	72854931	-	chr15:72854370-72854931,-	0	1	0	0	0	0	0	NEO1, ADPGK	0	1
chr15	73598881	73599442	-	chr15:73598881-73599442,-	1	1	1	0	0	1	0	NPTN, REC114	0	1
chr15	73942032	73942455	-	chr15:73942032-73942455,-	1	1	1	0	0	1	0	LOXL1, STOML1	0	1
chr15	73994778	73995223	-	chr15:73994778-73995223,-	1	1	1	1	1	1	0	PML	1	0
chr15	74129210	74129785	-	chr15:74129210-74129785,-	1	1	0	1	1	0	0	ISLR2	1	0
chr15	74365742	74366276	-	chr15:74365742-74366276,-	1	1	0	1	1	0	0	CYP11A1	1	0
chr15	74901735	74902639	-	chr15:74901735-74902639,-	1	1	0	0	1	0	0	MPI, COX5A	0	1
chr15	74985787	74986281	-	chr15:74985787-74986281,-	0	0	0	0	0	0	0	RPP25, SCAMP5	0	1
chr15	75014095	75014833	-	chr15:75014095-75014833,-	1	1	0	0	0	0	0	PPCDC, SCAMP5	0	1
chr15	75456108	75456925	-	chr15:75456108-75456925,-	1	1	0	0	1	1	0	SIN3A, PTPN9	0	1
chr15	75639838	75640434	-	chr15:75639838-75640434,-	1	1	1	1	1	1	0	SNUPN, SNX33	0	1
chr15	76192230	76192990	-	chr15:76192230-76192990,-	1	1	1	0	0	0	0	ETFA, TMEM266	0	1
chr15	77684478	77684948	-	chr15:77684478-77684948,-	0	0	0	0	0	0	0	LINGO1, TBC1D2B	0	1
chr15	78605475	78606002	-	chr15:78605475-78606002,-	0	1	0	0	0	0	0	CHRNA3, CHRNA5	0	1
chr15	78873091	78873852	-	chr15:78873091-78873852,-	1	1	1	1	1	1	0	MORF4L1	1	0
chr15	78988098	78988559	-	chr15:78988098-78988559,-	1	1	1	0	1	1	0	CTSH, RASGRF1	0	1
chr15	80945019	80945466	-	chr15:80945019-80945466,-	1	1	1	0	0	0	0	MESD, CEMIP	0	1
chr15	80989926	80990625	-	chr15:80989926-80990625,-	1	1	0	0	1	1	0	MESD	1	0
chr15	82108201	82108944	-	chr15:82108201-82108944,-	1	1	1	0	0	0	0	MEX3B, EFL1	0	1
chr15	82849133	82849889	-	chr15:82849133-82849889,-	1	1	1	0	1	1	0	WHAMM, HOMER2	0	1
chr15	84801761	84801996	-	chr15:84801761-84801996,-	0	0	0	0	0	0	0	ALPK3, ZNF592	0	1
chr15	84822170	84822581	-	chr15:84822170-84822581,-	0	1	1	0	0	0	0	SLC28A1, ALPK3	0	1
chr15	86170546	86171228	-	chr15:86170546-86171228,-	0	0	0	0	0	0	0	AGBL1	0	1
chr15	88474778	88475363	-	chr15:88474778-88475363,-	0	0	0	0	0	0	0	MRPS11, DET1	0	1
chr15	88620212	88620997	-	chr15:88620212-88620997,-	1	1	1	0	1	1	0	AEN	1	0
chr15	88745291	88746170	-	chr15:88745291-88746170,-	1	1	0	0	0	0	0	ACAN, ISG20	0	1
chr15	89417601	89418411	-	chr15:89417601-89418411,-	0	1	1	0	0	0	0	POLG, RHCG	0	1
chr15	89536556	89536765	-	chr15:89536556-89536765,-	0	0	1	0	0	0	0	RHCG, TICRR	0	1
chr15	89644920	89645886	-	chr15:89644920-89645886,-	1	1	0	0	0	0	0	KIF7, TICRR	0	1
chr15	90031805	90032153	-	chr15:90031805-90032153,-	0	1	1	0	0	0	0	ZNF710, IDH2	0	1
chr15	90141424	90142327	-	chr15:90141424-90142327,-	1	1	1	0	1	0	0	SEMA4B, IDH2	0	1
chr15	90356093	90356770	-	chr15:90356093-90356770,-	0	0	0	0	0	0	0	IQGAP1, ZNF774	0	1
chr15	90801988	90802841	-	chr15:90801988-90802841,-	0	0	1	0	0	0	0	FURIN, BLM	0	1
chr15	90818740	90819603	-	chr15:90818740-90819603,-	1	1	1	0	0	0	0	FURIN, BLM	0	1
chr15	90892931	90893145	-	chr15:90892931-90893145,-	0	1	1	0	0	0	0	MAN2A2, FES	0	1
chr15	92807904	92808585	-	chr15:92807904-92808585,-	1	1	1	1	1	1	1	FAM174B, CHD2	0	1
chr15	92809371	92810028	-	chr15:92809371-92810028,-	1	1	1	1	1	1	1	FAM174B, CHD2	0	1
chr15	93770371	93771148	-	chr15:93770371-93771148,-	0	1	0	0	0	0	0		0	0
chr15	95040383	95041036	-	chr15:95040383-95041036,-	0	0	0	0	0	0	0		0	0
chr15	96326641	96327261	-	chr15:96326641-96327261,-	1	1	0	1	1	1	0	NR2F2	0	1
chr15	96351358	96351762	-	chr15:96351358-96351762,-	1	1	1	0	1	0	0	SPATA8, NR2F2	0	1
chr15	98722546	98723163	-	chr15:98722546-98723163,-	1	0	1	0	0	0	0	IGF1R, PGPEP1L	0	1
chr15	98754294	98755191	-	chr15:98754294-98755191,-	1	1	1	0	1	1	0	IGF1R, PGPEP1L	0	1
chr15	98865722	98866353	-	chr15:98865722-98866353,-	1	1	1	0	1	1	1	PGPEP1L, IGF1R	0	1
chr15	98873999	98874633	-	chr15:98873999-98874633,-	1	1	1	1	1	0	1	PGPEP1L, IGF1R	0	1
chr15	99007615	99008373	-	chr15:99007615-99008373,-	1	1	0	1	0	0	0	SYNM, PGPEP1L	0	1
chr15	99097347	99098279	-	chr15:99097347-99098279,-	1	1	1	0	0	0	0	PGPEP1L, SYNM	0	1
chr15	99456444	99456923	-	chr15:99456444-99456923,-	1	1	1	0	1	1	0	MEF2A, LRRC28	0	1
chr15	100687481	100688043	-	chr15:100687481-100688043,-	1	1	1	0	1	1	0	ALDH1A3, ASB7	0	1
chr15	100763514	100764219	-	chr15:100763514-100764219,-	1	1	1	0	1	1	0	ALDH1A3, ASB7	0	1
chr15	100854851	100855264	-	chr15:100854851-100855264,-	1	0	1	0	0	1	0	ALDH1A3, ASB7	0	1
chr15	101168725	101169189	-	chr15:101168725-101169189,-	1	1	1	0	0	0	0	CHSY1, LRRK1	0	1
chr16	52607	53462	-	chr16:52607-53462,-	1	1	0	0	1	1	0	SNRNP25, POLR3K	1	0
chr16	53634	54114	-	chr16:53634-54114,-	1	1	0	1	1	1	0	POLR3K, SNRNP25	1	0
chr16	140484	141154	-	chr16:140484-141154,-	1	1	1	0	0	0	0	NPRL3	1	0
chr16	239484	240189	-	chr16:239484-240189,-	1	1	1	1	0	0	0	ENSG00000269881, FAM234A	0	1
chr16	322336	322958	-	chr16:322336-322958,-	1	0	1	0	0	0	0	AXIN1, PDIA2	0	1
chr16	589275	590055	-	chr16:589275-590055,-	1	1	1	1	1	1	0	RAB40C	1	0
chr16	635227	635701	-	chr16:635227-635701,-	1	1	0	0	1	1	0	MCRIP2, WFIKKN1	0	1
chr16	740131	740797	-	chr16:740131-740797,-	1	1	0	0	1	1	0	NARFL	1	0
chr16	808242	808780	-	chr16:808242-808780,-	1	1	0	0	1	1	0	GNG13, LMF1	0	1
chr16	820391	821205	-	chr16:820391-821205,-	1	1	0	0	0	0	0	GNG13, LMF1	0	1
chr16	984054	984333	-	chr16:984054-984333,-	1	1	1	0	0	0	0	SSTR5, SOX8	0	1
chr16	1279129	1279795	-	chr16:1279129-1279795,-	1	1	0	0	1	1	0	UBE2I, TPSD1	0	1
chr16	1555074	1555411	-	chr16:1555074-1555411,-	1	1	1	0	0	0	0	TMEM204, IFT140	0	1
chr16	1785985	1786367	-	chr16:1785985-1786367,-	1	1	0	0	0	0	0	NUBP2, IGFALS	0	1
chr16	1795330	1795792	-	chr16:1795330-1795792,-	1	1	0	0	0	0	0	IGFALS	1	0
chr16	2008023	2008979	-	chr16:2008023-2008979,-	1	1	1	0	1	1	0	ZNF598	1	0
chr16	2153342	2153830	-	chr16:2153342-2153830,-	1	1	0	0	1	1	0	TRAF7, RAB26	0	1
chr16	2212845	2213302	-	chr16:2212845-2213302,-	1	1	0	0	1	1	0	BRICD5, PGP	1	0
chr16	2249555	2250312	-	chr16:2249555-2250312,-	1	1	0	0	1	1	0	ECI1	1	0
chr16	2268019	2268961	-	chr16:2268019-2268961,-	1	1	0	1	1	1	0	RNPS1	1	0
chr16	2539949	2540470	-	chr16:2539949-2540470,-	1	1	0	0	0	0	0	KCTD5, PDPK1	0	1
chr16	2585219	2585903	-	chr16:2585219-2585903,-	1	1	0	0	0	0	0	KCTD5, PDPK1	0	1
chr16	2751992	2752578	-	chr16:2751992-2752578,-	1	1	1	1	1	1	0	SRRM2	1	0
chr16	2755804	2756481	-	chr16:2755804-2756481,-	1	1	1	1	1	1	0	SRRM2, ELOB	0	1
chr16	2756581	2756926	-	chr16:2756581-2756926,-	1	1	1	0	1	0	0	SRRM2, ELOB	0	1
chr16	2882981	2883960	-	chr16:2882981-2883960,-	1	1	0	1	1	1	0	FLYWCH2	1	0
chr16	3112105	3112475	-	chr16:3112105-3112475,-	1	1	0	0	1	1	0	ZNF205	1	0
chr16	3160656	3161389	-	chr16:3160656-3161389,-	1	1	1	0	1	1	0	OR1F1, ZNF213	0	1
chr16	3263872	3264434	-	chr16:3263872-3264434,-	1	1	0	1	1	1	0	ZNF263, MEFV	0	1
chr16	3283936	3284858	-	chr16:3283936-3284858,-	1	1	0	0	1	1	0	ZNF263	1	0
chr16	3655023	3655581	-	chr16:3655023-3655581,-	1	1	1	1	0	0	0	DNASE1, TRAP1	0	1
chr16	4122180	4122738	-	chr16:4122180-4122738,-	0	0	1	0	0	0	0	ADCY9, SRL	0	1
chr16	4182588	4182780	-	chr16:4182588-4182780,-	0	1	1	0	1	1	0	ADCY9, SRL	0	1
chr16	4695221	4695819	-	chr16:4695221-4695819,-	1	1	1	0	1	0	0	NUDT16L1	1	0
chr16	4850660	4851421	-	chr16:4850660-4851421,-	1	1	1	0	0	1	0	UBN1	1	0
chr16	4853107	4853640	-	chr16:4853107-4853640,-	1	0	1	0	0	1	0	UBN1	1	0
chr16	4976987	4977629	-	chr16:4976987-4977629,-	1	1	1	0	0	0	0	SEC14L5, NAGPA	0	1
chr16	5193301	5194046	-	chr16:5193301-5194046,-	0	1	0	0	0	0	0	EEF2KMT	0	1
chr16	6169458	6170068	-	chr16:6169458-6170068,-	0	1	0	0	0	0	0	RBFOX1	0	1
chr16	6733708	6734310	-	chr16:6733708-6734310,-	0	1	0	0	0	0	0		0	0
chr16	7373214	7373816	-	chr16:7373214-7373816,-	0	0	1	0	0	0	0		0	0
chr16	8442506	8443029	-	chr16:8442506-8443029,-	0	0	0	0	0	0	0	TMEM114	0	1
chr16	10633112	10633651	-	chr16:10633112-10633651,-	1	1	0	0	0	0	0	EMP2, TEKT5	0	1
chr16	11002804	11003114	-	chr16:11002804-11003114,-	0	1	1	0	0	0	0	CLEC16A, SOCS1	0	1
chr16	11069493	11069907	-	chr16:11069493-11069907,-	1	1	1	0	0	0	0	CLEC16A, SOCS1	0	1
chr16	11097646	11098413	-	chr16:11097646-11098413,-	1	1	1	0	0	0	0	CLEC16A, SOCS1	0	1
chr16	11107208	11107852	-	chr16:11107208-11107852,-	1	1	1	0	0	0	0	SOCS1, CLEC16A	0	1
chr16	11148703	11149295	-	chr16:11148703-11149295,-	1	1	1	0	0	0	0	SOCS1, CLEC16A	0	1
chr16	11202712	11203551	-	chr16:11202712-11203551,-	1	1	1	0	1	0	0	SOCS1, CLEC16A	0	1
chr16	11470562	11471408	-	chr16:11470562-11471408,-	1	1	0	0	0	0	0	ENSG00000188897, RMI2	0	1
chr16	11641672	11642257	-	chr16:11641672-11642257,-	1	1	1	0	1	1	0	LITAF, SNN	0	1
chr16	11851369	11851939	-	chr16:11851369-11851939,-	1	1	0	1	1	1	0	RSL1D1	1	0
chr16	12253466	12254294	-	chr16:12253466-12254294,-	1	0	1	0	0	0	0	SNX29	0	1
chr16	12508644	12509415	-	chr16:12508644-12509415,-	1	0	0	0	0	0	0	CPPED1	0	1
chr16	13920138	13920709	-	chr16:13920138-13920709,-	1	1	0	1	1	1	0	ERCC4	1	0
chr16	17422798	17423401	-	chr16:17422798-17423401,-	1	1	1	0	0	0	0	XYLT1	0	1
chr16	17791103	17791757	-	chr16:17791103-17791757,-	0	1	0	0	0	0	0	XYLT1	0	1
chr16	19524211	19524519	-	chr16:19524211-19524519,-	1	1	0	0	1	1	0	CCP110	1	0
chr16	20298408	20299294	-	chr16:20298408-20299294,-	1	1	0	0	0	0	0	GPR139, GP2	0	1
chr16	20806405	20806947	-	chr16:20806405-20806947,-	1	1	0	1	1	1	0	ERI2, REXO5	1	0
chr16	20900270	20900670	-	chr16:20900270-20900670,-	1	1	1	1	1	1	0	LYRM1, DCUN1D3	1	0
chr16	21068423	21068865	-	chr16:21068423-21068865,-	0	0	0	0	0	0	0	TMEM159, LYRM1	0	1
chr16	21351385	21352057	-	chr16:21351385-21352057,-	0	0	1	0	0	0	0	CRYM, NPIPB3	0	1
chr16	21504644	21505445	-	chr16:21504644-21505445,-	0	1	1	0	0	0	0	NPIPB3, METTL9	0	1
chr16	21555046	21555870	-	chr16:21555046-21555870,-	1	1	0	0	1	1	0	NPIPB3, METTL9	0	1
chr16	21599414	21599633	-	chr16:21599414-21599633,-	1	1	1	1	1	1	0	METTL9	1	0
chr16	21637244	21637856	-	chr16:21637244-21637856,-	1	1	1	0	0	0	0	IGSF6, METTL9	0	1
chr16	22420897	22421533	-	chr16:22420897-22421533,-	1	0	0	0	0	0	0	NPIPB5, CDR2	0	1
chr16	23496632	23497273	-	chr16:23496632-23497273,-	1	1	1	0	0	1	0	COG7, GGA2	0	1
chr16	23528022	23528519	-	chr16:23528022-23528519,-	1	1	1	0	0	0	0	GGA2, EARS2	0	1
chr16	23642060	23642643	-	chr16:23642060-23642643,-	1	1	0	0	1	1	0	PALB2, DCTN5	1	0
chr16	23678504	23679241	-	chr16:23678504-23679241,-	1	1	0	1	1	1	0	PLK1	1	0
chr16	24507957	24508452	-	chr16:24507957-24508452,-	1	1	0	0	0	0	0	RBBP6, CACNG3	0	1
chr16	24992172	24993201	-	chr16:24992172-24993201,-	0	1	1	0	1	0	0	ARHGAP17, SLC5A11	0	1
chr16	25049442	25050101	-	chr16:25049442-25050101,-	1	1	1	0	1	1	0	LCMT1, ARHGAP17	0	1
chr16	27201137	27201544	-	chr16:27201137-27201544,-	0	1	1	0	0	0	0	KDM8	0	1
chr16	27203787	27204537	-	chr16:27203787-27204537,-	1	1	1	0	1	1	0	KDM8	1	0
chr16	27641984	27642874	-	chr16:27641984-27642874,-	1	1	1	0	0	0	0	KIAA0556, GSG1L	0	1
chr16	28201235	28202225	-	chr16:28201235-28202225,-	1	1	1	0	0	0	0	GSG1L, XPO6	0	1
chr16	28499080	28499566	-	chr16:28499080-28499566,-	0	1	0	0	1	0	0	CLN3, IL27	0	1
chr16	28830482	28831176	-	chr16:28830482-28831176,-	1	1	0	0	0	0	0	ATXN2L, TUFM	0	1
chr16	28863724	28864409	-	chr16:28863724-28864409,-	1	1	0	1	1	1	0	ATP2A1, SH2B1	0	1
chr16	28875596	28876133	-	chr16:28875596-28876133,-	1	1	0	0	1	0	0	ATP2A1, SH2B1	0	1
chr16	28951869	28952664	-	chr16:28951869-28952664,-	1	1	0	0	1	1	0	NFATC2IP	1	0
chr16	29266967	29268571	-	chr16:29266967-29268571,-	1	1	1	0	1	0	0	NPIPB11, LAT	0	1
chr16	29408229	29408996	-	chr16:29408229-29408996,-	1	0	0	0	0	0	0	SLX1B, NPIPB11	0	1
chr16	29602330	29602806	-	chr16:29602330-29602806,-	1	1	1	0	0	0	0	SPN, SULT1A4	0	1
chr16	29611772	29612367	-	chr16:29611772-29612367,-	1	1	1	0	1	1	0	SPN, SULT1A4	0	1
chr16	29816124	29817329	-	chr16:29816124-29817329,-	1	1	0	1	1	1	0	PAGR1	1	0
chr16	29839439	29840025	-	chr16:29839439-29840025,-	1	1	1	0	0	0	0	MVP, CDIPT	0	1
chr16	29856484	29857085	-	chr16:29856484-29857085,-	1	1	1	0	0	0	0	CDIPT, MVP	0	1
chr16	29900494	29900922	-	chr16:29900494-29900922,-	1	1	0	1	1	1	0	SEZ6L2, ASPHD1	1	0
chr16	29907392	29908177	-	chr16:29907392-29908177,-	1	1	0	0	0	0	0	ASPHD1, KCTD13	0	1
chr16	30065677	30066507	-	chr16:30065677-30066507,-	1	1	1	1	1	1	0	PPP4C, ALDOA	0	1
chr16	30075835	30076930	-	chr16:30075835-30076930,-	1	1	1	1	1	1	0	PPP4C	1	0
chr16	30135800	30136356	-	chr16:30135800-30136356,-	0	1	1	0	0	0	0	CORO1A, MAPK3	0	1
chr16	30149519	30150022	-	chr16:30149519-30150022,-	1	1	1	0	0	0	0	CORO1A, MAPK3	0	1
chr16	30355744	30356277	-	chr16:30355744-30356277,-	1	1	0	1	1	1	0	CD2BP2	1	0
chr16	30527347	30527654	-	chr16:30527347-30527654,-	1	1	0	0	1	1	0	ZNF768	1	0
chr16	30571149	30572120	-	chr16:30571149-30572120,-	1	1	0	1	1	1	0	ZNF688	1	0
chr16	30762942	30763423	-	chr16:30762942-30763423,-	1	1	1	0	1	1	0	RNF40	1	0
chr16	30806857	30807237	-	chr16:30806857-30807237,-	1	1	1	0	1	1	0	ZNF629, BCL7C	0	1
chr16	30875159	30875886	-	chr16:30875159-30875886,-	1	1	0	1	1	1	0	ZNF629, BCL7C	0	1
chr16	30948913	30949727	-	chr16:30948913-30949727,-	1	1	1	1	1	1	0	ORAI3	1	0
chr16	30995770	30996294	-	chr16:30995770-30996294,-	1	1	1	0	1	1	0	HSD3B7, STX1B	0	1
chr16	30996629	30996987	-	chr16:30996629-30996987,-	1	1	1	1	1	1	0	HSD3B7, STX1B	0	1
chr16	31073847	31074351	-	chr16:31073847-31074351,-	1	1	0	1	1	1	0	ZNF646	1	0
chr16	31181464	31181827	-	chr16:31181464-31181827,-	1	1	1	0	1	1	0	FUS	1	0
chr16	31458662	31459192	-	chr16:31458662-31459192,-	1	1	0	1	1	1	0	ARMC5	1	0
chr16	46610744	46611564	-	chr16:46610744-46611564,-	1	1	0	0	0	0	0	SHCBP1	0	1
chr16	46690115	46691010	-	chr16:46690115-46691010,-	1	1	1	0	1	1	0	VPS35, ORC6	1	0
chr16	48219528	48220371	-	chr16:48219528-48220371,-	0	0	0	0	0	0	0	ABCC12, ABCC11	0	1
chr16	49861813	49862790	-	chr16:49861813-49862790,-	1	1	1	0	0	0	0	CNEP1R1, ZNF423	0	1
chr16	49935384	49935859	-	chr16:49935384-49935859,-	0	0	0	0	0	0	0	ZNF423, CNEP1R1	0	1
chr16	49942792	49943388	-	chr16:49942792-49943388,-	0	0	0	0	0	0	0	ZNF423, CNEP1R1	0	1
chr16	50235668	50236565	-	chr16:50235668-50236565,-	1	1	1	0	0	0	0	ADCY7, PAPD5	0	1
chr16	50287867	50288295	-	chr16:50287867-50288295,-	1	1	0	0	0	0	0	ADCY7, BRD7	0	1
chr16	50821326	50821903	-	chr16:50821326-50821903,-	1	1	0	0	0	0	0	CYLD, SALL1	0	1
chr16	51426396	51426860	-	chr16:51426396-51426860,-	1	1	0	0	1	0	0	SALL1	0	1
chr16	51762345	51762871	-	chr16:51762345-51762871,-	1	1	0	0	1	0	0		0	0
chr16	52137071	52137944	-	chr16:52137071-52137944,-	0	0	0	0	0	0	0	TOX3	0	1
chr16	53047500	53048082	-	chr16:53047500-53048082,-	0	1	1	0	0	0	0	CHD9	0	1
chr16	53061593	53062072	-	chr16:53061593-53062072,-	1	1	1	0	1	1	0	RBL2, CHD9	0	1
chr16	53702529	53703050	-	chr16:53702529-53703050,-	0	1	0	0	1	1	0	FTO, RPGRIP1L	1	0
chr16	54431153	54431960	-	chr16:54431153-54431960,-	1	1	1	0	1	1	0	IRX5, IRX3	0	1
chr16	54447756	54448036	-	chr16:54447756-54448036,-	1	1	0	0	1	0	0	IRX5, IRX3	0	1
chr16	54928994	54929455	-	chr16:54928994-54929455,-	1	1	1	1	1	1	0	IRX5	1	0
chr16	55015594	55016153	-	chr16:55015594-55016153,-	0	0	0	0	0	0	0	IRX6, IRX5	0	1
chr16	55130298	55130825	-	chr16:55130298-55130825,-	0	1	0	0	0	0	0	IRX6, IRX5	0	1
chr16	56451608	56452243	-	chr16:56451608-56452243,-	1	1	0	0	1	1	0	NUDT21, OGFOD1	1	0
chr16	56519675	56520428	-	chr16:56519675-56520428,-	1	1	0	1	1	1	0	BBS2	1	0
chr16	56770452	56770897	-	chr16:56770452-56770897,-	0	0	1	0	0	0	0	SLC12A3, NUP93	0	1
chr16	57485973	57486378	-	chr16:57485973-57486378,-	1	1	0	0	1	1	0	DOK4, CCDC102A	0	1
chr16	57702790	57703602	-	chr16:57702790-57703602,-	1	1	0	0	0	0	0	KATNB1, DRC7	0	1
chr16	57725026	57725842	-	chr16:57725026-57725842,-	1	1	0	0	0	0	0	KATNB1, DRC7	0	1
chr16	57734670	57735739	-	chr16:57734670-57735739,-	1	1	0	1	1	1	0	KATNB1	1	0
chr16	57736471	57736997	-	chr16:57736471-57736997,-	1	1	0	1	1	1	0	KATNB1	1	0
chr16	57784219	57784741	-	chr16:57784219-57784741,-	0	1	1	0	0	0	0	KIFC3, KATNB1	0	1
chr16	57996590	57997076	-	chr16:57996590-57997076,-	1	1	0	0	0	0	0	ZNF319, TEPP	0	1
chr16	58438882	58439324	-	chr16:58438882-58439324,-	1	1	1	0	0	0	0	NDRG4, GINS3	0	1
chr16	58734488	58735120	-	chr16:58734488-58735120,-	1	1	0	1	1	1	0	GOT2	1	0
chr16	59610226	59610798	-	chr16:59610226-59610798,-	1	0	0	0	0	0	0		0	0
chr16	65709064	65709956	-	chr16:65709064-65709956,-	1	0	0	0	0	0	0		0	0
chr16	66057917	66058473	-	chr16:66057917-66058473,-	1	0	0	0	0	0	0	CDH5	0	1
chr16	66382332	66382876	-	chr16:66382332-66382876,-	1	1	1	0	1	1	0	BEAN1, CDH5	0	1
chr16	67014741	67015412	-	chr16:67014741-67015412,-	1	1	1	0	0	1	0	CBFB, CES4A	0	1
chr16	67028784	67028932	-	chr16:67028784-67028932,-	1	1	0	0	1	1	0	CBFB	1	0
chr16	67049046	67050049	-	chr16:67049046-67050049,-	0	1	0	0	0	0	0	C16orf70, CBFB	0	1
chr16	67192272	67192927	-	chr16:67192272-67192927,-	1	1	0	0	1	1	0	E2F4	1	0
chr16	67227795	67228599	-	chr16:67227795-67228599,-	1	1	1	0	1	1	0	LRRC29, TMEM208	1	0
chr16	67403805	67404322	-	chr16:67403805-67404322,-	1	1	1	0	0	1	0	TPPP3, ZDHHC1	0	1
chr16	67595027	67595695	-	chr16:67595027-67595695,-	1	1	1	0	0	0	0	CARMIL2, CTCF	0	1
chr16	67754725	67754878	-	chr16:67754725-67754878,-	0	0	0	0	0	0	0	GFOD2, RANBP10	0	1
chr16	67863121	67863704	-	chr16:67863121-67863704,-	1	1	1	0	1	1	0	CENPT, EDC4	0	1
chr16	67885480	67886277	-	chr16:67885480-67886277,-	1	1	1	0	1	0	0	NRN1L	1	0
chr16	67923803	67924647	-	chr16:67923803-67924647,-	1	1	1	0	0	0	0	CTRL, PSKH1	0	1
chr16	67963158	67963574	-	chr16:67963158-67963574,-	1	1	1	0	1	0	0	LCAT, SLC12A4	0	1
chr16	67966082	67966611	-	chr16:67966082-67966611,-	1	1	1	0	1	1	0	LCAT, SLC12A4	0	1
chr16	68022957	68023388	-	chr16:68022957-68023388,-	1	1	0	1	1	1	0	DUS2, DDX28	1	0
chr16	68231822	68232564	-	chr16:68231822-68232564,-	1	1	1	0	0	0	0	ESRP2, NFATC3	0	1
chr16	68252187	68252752	-	chr16:68252187-68252752,-	1	1	1	0	0	0	0	SLC7A6, PLA2G15	0	1
chr16	68263479	68263864	-	chr16:68263479-68263864,-	0	1	1	0	1	1	0	SLC7A6	1	0
chr16	68281567	68281999	-	chr16:68281567-68281999,-	1	1	1	0	0	0	0	SLC7A6, SLC7A6OS	0	1
chr16	68452707	68453457	-	chr16:68452707-68453457,-	1	1	0	0	0	0	0	ZFP90, SMPD3	0	1
chr16	68530365	68531005	-	chr16:68530365-68531005,-	1	1	1	0	1	1	0	SMPD3, ZFP90	0	1
chr16	68539587	68540200	-	chr16:68539587-68540200,-	1	1	0	1	1	1	0	ZFP90	1	0
chr16	68795829	68796652	-	chr16:68795829-68796652,-	1	1	1	0	0	1	0	TANGO6, CDH1	0	1
chr16	68823144	68823728	-	chr16:68823144-68823728,-	1	1	1	0	0	0	0	TANGO6, CDH1	0	1
chr16	69132468	69133029	-	chr16:69132468-69133029,-	1	1	0	1	1	1	0	CHTF8, UTP4	1	0
chr16	69263314	69263954	-	chr16:69263314-69263954,-	1	1	0	0	0	0	0	ENSG00000260914, SNTB2	0	1
chr16	69406379	69406532	-	chr16:69406379-69406532,-	1	0	1	0	1	1	1	TERF2, CYB5B	0	1
chr16	69409144	69409776	-	chr16:69409144-69409776,-	1	0	1	0	1	1	1	TERF2, CYB5B	0	1
chr16	69417162	69417828	-	chr16:69417162-69417828,-	1	1	1	0	1	1	1	TERF2, CYB5B	0	1
chr16	69563247	69564099	-	chr16:69563247-69564099,-	1	1	0	0	1	1	1	NFAT5, CYB5B	0	1
chr16	69567001	69567836	-	chr16:69567001-69567836,-	1	1	0	0	1	1	1	NFAT5	1	0
chr16	69579023	69579773	-	chr16:69579023-69579773,-	1	1	0	0	0	0	1	NFAT5, NQO1	0	1
chr16	69710103	69710929	-	chr16:69710103-69710929,-	1	1	0	0	1	0	1	NQO1, NFAT5	0	1
chr16	70354975	70355645	-	chr16:70354975-70355645,-	0	0	0	0	0	0	0	DDX19A, ST3GAL2	0	1
chr16	70437714	70438455	-	chr16:70437714-70438455,-	1	1	1	0	1	1	0	ST3GAL2, FUK	0	1
chr16	70455536	70456090	-	chr16:70455536-70456090,-	1	1	1	0	1	1	0	FUK	1	0
chr16	70522393	70523274	-	chr16:70522393-70523274,-	1	1	0	0	1	1	0	SF3B3, COG4	1	0
chr16	70524133	70525126	-	chr16:70524133-70525126,-	1	1	0	1	1	1	0	COG4, SF3B3	1	0
chr16	70525697	70526202	-	chr16:70525697-70526202,-	1	1	0	0	1	1	0	IL34, SF3B3	0	1
chr16	70552928	70553387	-	chr16:70552928-70553387,-	1	1	1	0	0	0	0	IL34, SF3B3	0	1
chr16	71301181	71302050	-	chr16:71301181-71302050,-	0	0	0	0	0	0	0	CALB2, CMTR2	0	1
chr16	71737236	71737767	-	chr16:71737236-71737767,-	1	1	1	0	0	0	0	PHLPP2, AP1G1	0	1
chr16	71894019	71894340	-	chr16:71894019-71894340,-	1	1	0	0	1	1	0	IST1	1	0
chr16	72098344	72098775	-	chr16:72098344-72098775,-	1	1	0	0	0	0	0	TXNL4B, PMFBP1	0	1
chr16	72924124	72924961	-	chr16:72924124-72924961,-	1	1	1	0	0	0	0	ZFHX3	0	1
chr16	72990080	72990568	-	chr16:72990080-72990568,-	1	1	1	0	1	1	0	ZFHX3	0	1
chr16	73066599	73067275	-	chr16:73066599-73067275,-	1	1	1	0	0	1	0	ZFHX3	0	1
chr16	74240838	74241738	-	chr16:74240838-74241738,-	0	1	0	0	0	0	0	PSMD7	0	1
chr16	74342366	74342916	-	chr16:74342366-74342916,-	0	0	0	0	0	0	0	NPIPB15, PSMD7	0	1
chr16	74700694	74701369	-	chr16:74700694-74701369,-	1	1	1	1	1	1	0	MLKL	1	0
chr16	74734554	74735096	-	chr16:74734554-74735096,-	1	1	1	0	1	0	0	MLKL, FA2H	0	1
chr16	75242361	75242934	-	chr16:75242361-75242934,-	0	1	1	0	1	1	0	BCAR1, CTRB1	0	1
chr16	75266049	75266584	-	chr16:75266049-75266584,-	1	1	1	0	1	1	0	BCAR1	1	0
chr16	75305227	75305984	-	chr16:75305227-75305984,-	1	1	1	0	1	1	0	BCAR1, CFDP1	0	1
chr16	75432833	75433173	-	chr16:75432833-75433173,-	1	1	1	1	1	1	0	CFDP1	1	0
chr16	75663504	75664449	-	chr16:75663504-75664449,-	0	0	0	0	0	0	0	ENSG00000284484, TERF2IP	0	1
chr16	75846706	75847315	-	chr16:75846706-75847315,-	0	0	0	0	0	0	0	CNTNAP4, ENSG00000283755	0	1
chr16	76455429	76456379	-	chr16:76455429-76456379,-	0	0	0	0	0	0	0	CNTNAP4	0	1
chr16	77273845	77274663	-	chr16:77273845-77274663,-	1	1	1	0	0	0	0	SYCE1L, ADAMTS18	0	1
chr16	78627242	78627759	-	chr16:78627242-78627759,-	0	0	0	0	0	0	0		0	0
chr16	79489969	79490831	-	chr16:79489969-79490831,-	0	1	1	0	0	0	0	MAF	0	1
chr16	81335713	81336327	-	chr16:81335713-81336327,-	1	1	0	0	0	0	0	CMIP, GAN	0	1
chr16	81367689	81368197	-	chr16:81367689-81368197,-	1	0	0	0	1	0	0	CMIP, GAN	0	1
chr16	81448615	81449486	-	chr16:81448615-81449486,-	1	1	1	0	1	1	0	PLCG2, CMIP	0	1
chr16	81533773	81534509	-	chr16:81533773-81534509,-	1	1	1	0	1	1	0	PLCG2, CMIP	0	1
chr16	81605259	81605913	-	chr16:81605259-81605913,-	0	1	1	0	0	0	0	PLCG2, CMIP	0	1
chr16	82524636	82525544	-	chr16:82524636-82525544,-	1	1	0	0	0	0	0	MPHOSPH6, CDH13	0	1
chr16	83955737	83956478	-	chr16:83955737-83956478,-	1	1	0	0	1	1	0	NECAB2, OSGIN1	0	1
chr16	84281673	84282240	-	chr16:84281673-84282240,-	1	1	0	0	0	0	0	KCNG4, WFDC1	0	1
chr16	84310305	84311111	-	chr16:84310305-84311111,-	1	1	1	0	0	0	0	ATP2C2, WFDC1	0	1
chr16	84506601	84507191	-	chr16:84506601-84507191,-	1	1	1	0	1	1	0	TLDC1, COTL1	0	1
chr16	84532514	84533298	-	chr16:84532514-84533298,-	1	1	1	0	1	0	0	TLDC1, COTL1	0	1
chr16	84652939	84653671	-	chr16:84652939-84653671,-	0	1	0	0	0	0	0	USP10, KLHL36	0	1
chr16	84729588	84730190	-	chr16:84729588-84730190,-	1	1	1	1	1	1	0	CRISPLD2, USP10	0	1
chr16	84731110	84731689	-	chr16:84731110-84731689,-	1	1	1	0	1	1	0	CRISPLD2, USP10	0	1
chr16	85034094	85034595	-	chr16:85034094-85034595,-	1	1	1	0	0	0	0	KIAA0513, ZDHHC7	0	1
chr16	85184154	85184551	-	chr16:85184154-85184551,-	1	1	1	0	0	0	0	GSE1, FAM92B	0	1
chr16	85266331	85266874	-	chr16:85266331-85266874,-	1	1	1	0	1	0	0	GSE1, FAM92B	0	1
chr16	85554172	85554725	-	chr16:85554172-85554725,-	1	1	1	1	1	1	0	FAM92B, GSE1	0	1
chr16	85607636	85608224	-	chr16:85607636-85608224,-	1	1	1	0	0	0	0	FAM92B, GSE1	0	1
chr16	85667659	85668434	-	chr16:85667659-85668434,-	1	1	1	0	0	0	0	GINS2, GSE1	0	1
chr16	85716152	85716720	-	chr16:85716152-85716720,-	1	1	1	0	0	0	0	GINS2, EMC8	0	1
chr16	85750578	85750886	-	chr16:85750578-85750886,-	1	1	1	0	1	1	0	GINS2, EMC8	0	1
chr16	85799728	85800419	-	chr16:85799728-85800419,-	1	1	0	1	1	1	0	EMC8, COX4I1	1	0
chr16	86737118	86738077	-	chr16:86737118-86738077,-	1	0	1	0	0	1	0	FOXL1	0	1
chr16	87333056	87333777	-	chr16:87333056-87333777,-	1	1	1	0	0	0	0	FBXO31	0	1
chr16	87398608	87399603	-	chr16:87398608-87399603,-	1	1	1	0	0	0	0	MAP1LC3B, ZCCHC14	0	1
chr16	87414314	87414469	-	chr16:87414314-87414469,-	1	1	1	0	0	0	0	MAP1LC3B, ZCCHC14	0	1
chr16	87668604	87669084	-	chr16:87668604-87669084,-	1	0	0	0	0	0	0	JPH3, KLHDC4	0	1
chr16	87759056	87759802	-	chr16:87759056-87759802,-	1	0	0	0	0	0	0	KLHDC4, JPH3	0	1
chr16	87853997	87854977	-	chr16:87853997-87854977,-	1	1	1	0	1	1	0	KLHDC4, SLC7A5	0	1
chr16	87914185	87914728	-	chr16:87914185-87914728,-	1	1	1	0	0	0	0	SLC7A5, CA5A	0	1
chr16	87955071	87956022	-	chr16:87955071-87956022,-	1	1	1	1	1	0	0	CA5A, BANP	0	1
chr16	88236376	88237094	-	chr16:88236376-88237094,-	1	1	1	0	1	0	0	ZNF469, BANP	0	1
chr16	88714720	88715556	-	chr16:88714720-88715556,-	1	1	0	0	0	0	0	CTU2, PIEZO1	0	1
chr16	88864651	88865520	-	chr16:88864651-88865520,-	1	1	0	0	0	0	0	PABPN1L	1	0
chr16	89103553	89103956	-	chr16:89103553-89103956,-	1	1	1	0	0	0	0	CDH15, ACSF3	0	1
chr16	89218075	89218742	-	chr16:89218075-89218742,-	1	1	0	0	1	1	0	ZNF778	1	0
chr16	89234346	89234853	-	chr16:89234346-89234853,-	1	1	0	0	0	0	0	ZNF778, ANKRD11	0	1
chr16	89562423	89562915	-	chr16:89562423-89562915,-	1	1	1	0	1	1	0	CPNE7, RPL13	0	1
chr16	89564447	89565230	-	chr16:89564447-89565230,-	1	1	1	0	1	1	0	CPNE7, RPL13	0	1
chr16	89572270	89572950	-	chr16:89572270-89572950,-	1	1	1	0	1	0	0	CPNE7, RPL13	0	1
chr16	89687301	89687888	-	chr16:89687301-89687888,-	1	1	1	1	1	1	0	CDK10	1	0
chr16	89710905	89711832	-	chr16:89710905-89711832,-	1	1	0	0	1	1	0	VPS9D1, CDK10	0	1
[truncated: 9,276 more rows]
