# Supplementary material for: Efficient Selection of Enhancers and Promoters from MIA PaCa-2 Pancreatic Cancer Cells by ChIP-lentiMPRA
Source: Int J Mol Sci. 2022 Nov 30;23(23):15011. doi: 10.3390/ijms232315011 (PMC9740945; doi:10.3390/ijms232315011)
Supplement: Supplementary file 1 [file ijms-23-15011-s001.zip › Table_S4.xlsx]

## Sheet: Table_S4
Table S4. Genes active in MIA PaCa-2 cells (>=0.5 FPKM) and their associations with H3K27ac-rich mapped regions (H3K27ac+ MRs) according to GREAT (http://great.stanford.edu/great (accessed on 7 April 2022))															References:
1Set of Genes for GREAT (GRCh38 (UCSC hg38, Dec/2013) derived from Ensembl Biomart version 90)															Cory Y McLean, Dave Bristor, Michael Hiller, Shoa L Clarke, Bruce T Schaar, Craig B Lowe, Aaron M Wenger, and Gill Bejerano. "GREAT improves functional interpretation of cis-regulatory regions". Nat. Biotechnol. 28(5):495-501, 2010. PMID 20436461
2Expression Atlas data (https://www.ebi.ac.uk/gxa/home). Database "RNA-seq of 1019 human cancer cell lines from the Cancer Cell Line Encyclopedia" (Barretina, 2012)															Barretina J, Caponigro G, Stransky N, Venkatesan K, Margolin AA et al. (2012) The Cancer Cell Line Encyclopedia enables predictive modelling of anticancer drug sensitivity.
3EMT-related genes (Zhao, 2019)															Zhao M, Liu Y, Zheng C, Qu H. dbEMT 2.0: An updated database for epithelial-mesenchymal transition genes with experimentally verified information and precalculated regulation information for cancer metastasis. J Genet Genomics. 2019 Dec 20;46(12):595-597. doi: 10.1016/j.jgg.2019.11.010. Epub 2019 Dec 21. PMID: 31941584.
4Genes significantly upregulated in pancreatic cancer (Goonesekere, 2014)															Goonesekere NC, Wang X, Ludwig L, Guda C. A meta analysis of pancreatic microarray datasets yields new targets as cancer genes and biomarkers. PLoS One. 2014;9(4):e93046. Published 2014 Apr 16. doi:10.1371/journal.pone.0093046
5Transcription factors genes with enriched expression in MIA PaCa-2 (FANTOM 5 project database)															FANTOM Consortium and the RIKEN PMI and CLST (DGT), Forrest AR, Kawaji H, Rehli M, Baillie JK, de Hoon MJ, Haberle V, Lassmann T, Kulakovskiy IV, Lizio M, Itoh M, Andersson R, Mungall CJ, Meehan TF, Schmeier S, Bertin N, Jørgensen M, Dimont E, Arner E, Schmidl C, Schaefer U, Medvedeva YA, Plessy C, Vitezic M, Severin J, Semple C, Ishizu Y, Young RS, Francescatto M, Alam I, Albanese D, Altschuler …
6Housekeeping genes (Chang, 2011)															Chang CW, Cheng WC, Chen CR, Shu WY, Tsai ML, Huang CL, Hsu IC. Identification of human housekeeping genes and tissue-selective genes by microarray meta-analysis. PLoS One. 2011;6(7):e22859. doi: 10.1371/journal.pone.0022859. Epub 2011 Jul 27. PMID: 21818400; PMCID: PMC3144958.
								1 - positive, 0 - negative
						H3K27ac+ MRs (MIA PaCa-2)		P and D classification				Functional categories
#Gene_IDs (10724)	CHROM	POS	STRAND	Symbol (10724)1	MIA PaCa-2 (FPKM)2	Proximal (N)	Distal (N)	P-genes	D-genes	D1-genes	D2-genes	EMT-genes3	PC-genes4	TF-genes5	HK-genes6
ENSG00000145592	chr5	40835335	-	RPL37	73	4	0	1	0	0	0	0	0	0	1
ENSG00000204673	chr19	49878028	-	AKT1S1	13	4	0	1	0	0	0	0	0	0	0
ENSG00000105376	chr19	10289980	+	ICAM5	8	4	0	1	0	0	0	0	0	0	0
ENSG00000104946	chr19	49877424	+	TBC1D17	7	4	0	1	0	0	0	0	0	0	0
ENSG00000126457	chr19	49677271	+	PRMT1	72	3	0	1	0	0	0	1	0	0	0
ENSG00000155366	chr1	112707127	-	RHOC	42	3	0	1	0	0	0	1	0	0	0
ENSG00000106244	chr7	99408829	-	PDAP1	96	3	0	1	0	0	0	0	0	0	0
ENSG00000105323	chr19	41264330	+	HNRNPUL1	84	3	0	1	0	0	0	0	0	0	0
ENSG00000143543	chr1	153977688	-	JTB	58	3	0	1	0	0	0	0	0	0	1
ENSG00000010256	chr3	48610037	-	UQCRC1	52	3	0	1	0	0	0	0	0	0	0
ENSG00000102699	chr13	24512810	-	PARP4	36	3	0	1	0	0	0	0	0	0	0
ENSG00000162607	chr1	62436654	+	USP1	32	3	0	1	0	0	0	0	0	0	1
ENSG00000069329	chr16	46689192	-	VPS35	31	3	0	1	0	0	0	0	0	0	1
ENSG00000005486	chr7	75878947	+	RHBDD2	27	3	0	1	0	0	0	0	0	0	0
ENSG00000106245	chr7	99408640	+	BUD31	23	3	0	1	0	0	0	0	0	0	1
ENSG00000173905	chr3	168095975	-	GOLIM4	15	3	0	1	0	0	0	0	0	0	0
ENSG00000091651	chr16	46689645	+	ORC6	10	3	0	1	0	0	0	0	0	0	0
ENSG00000146083	chr5	176537420	-	RNF44	9	3	0	1	0	0	0	0	0	0	1
ENSG00000122873	chr10	58269057	+	CISD1	8	3	0	1	0	0	0	0	0	0	0
ENSG00000164338	chr5	73565740	+	UTP15	8	3	0	1	0	0	0	0	0	0	0
ENSG00000013441	chr2	200864561	-	CLK1	6	3	0	1	0	0	0	0	0	0	0
ENSG00000164331	chr5	73565686	-	ANKRA2	5	3	0	1	0	0	0	0	0	0	1
ENSG00000137842	chr15	43133523	+	TMEM62	2	3	0	1	0	0	0	0	0	0	0
ENSG00000160602	chr17	28728779	+	NEK8	0.8	3	0	1	0	0	0	0	0	0	0
ENSG00000123975	chr9	89311197	+	CKS2	284	2	0	1	0	0	0	1	1	0	0
ENSG00000178952	chr16	28846408	-	TUFM	185	2	0	1	0	0	0	1	0	0	1
ENSG00000173915	chr10	103396023	-	USMG5	53	2	0	1	0	0	0	1	0	0	0
ENSG00000100603	chr14	77761156	-	SNW1	51	2	0	1	0	0	0	1	0	0	1
ENSG00000135404	chr12	55729707	-	CD63	47	2	0	1	0	0	0	1	0	0	1
ENSG00000239672	chr17	51153575	+	NME1	38	2	0	1	0	0	0	1	0	0	1
ENSG00000159228	chr21	36069940	+	CBR1	24	2	0	1	0	0	0	1	0	0	0
ENSG00000111276	chr12	12717123	+	CDKN1B	21	2	0	1	0	0	0	1	0	0	1
ENSG00000174744	chr11	66345119	-	BRMS1	16	2	0	1	0	0	0	1	0	0	0
ENSG00000112062	chr6	36027710	+	MAPK14	12	2	0	1	0	0	0	1	0	0	0
ENSG00000135457	chr12	51172881	-	TFCP2	12	2	0	1	0	0	0	1	0	0	0
ENSG00000151247	chr4	98929133	-	EIF4E	7	2	0	1	0	0	0	1	0	0	1
ENSG00000094631	chrX	48801994	+	HDAC6	7	2	0	1	0	0	0	1	0	0	0
ENSG00000026103	chr10	88990656	+	FAS	4	2	0	1	0	0	0	1	0	0	0
ENSG00000109670	chr4	152536101	-	FBXW7	2	2	0	1	0	0	0	1	0	0	0
ENSG00000148926	chr11	10305083	+	ADM	1	2	0	1	0	0	0	1	1	0	0
ENSG00000087086	chr19	48965300	+	FTL	1805	2	0	1	0	0	0	0	0	0	1
ENSG00000229117	chr12	56116585	+	RPL41	724	2	0	1	0	0	0	0	0	0	1
ENSG00000144381	chr2	197500047	-	HSPD1	413	2	0	1	0	0	0	0	0	0	1
ENSG00000143947	chr2	55232401	+	RPS27A	307	2	0	1	0	0	0	0	0	0	1
ENSG00000122566	chr7	26200746	-	HNRNPA2B1	293	2	0	1	0	0	0	0	0	0	1
ENSG00000198242	chr17	28719392	+	RPL23A	271	2	0	1	0	0	0	0	0	0	1
ENSG00000119335	chr9	128683654	+	SET	230	2	0	1	0	0	0	0	0	0	1
ENSG00000142192	chr21	26170654	-	APP	224	2	0	1	0	0	0	0	0	0	1
ENSG00000136942	chr9	124861961	-	RPL35	210	2	0	1	0	0	0	0	0	0	1
ENSG00000146701	chr7	76048066	+	MDH2	139	2	0	1	0	0	0	0	0	0	1
ENSG00000131236	chr1	40040232	+	CAP1	135	2	0	1	0	0	0	0	1	0	1
ENSG00000116251	chr1	6199612	-	RPL22	134	2	0	1	0	0	0	0	0	0	1
ENSG00000166508	chr7	100101940	-	MCM7	130	2	0	1	0	0	0	0	0	0	0
ENSG00000084234	chr11	130069905	+	APLP2	126	2	0	1	0	0	0	0	0	0	1
ENSG00000110321	chr11	10807973	-	EIF4G2	120	2	0	1	0	0	0	0	0	0	1
ENSG00000172757	chr11	65859415	-	CFL1	117	2	0	1	0	0	0	0	1	0	1
ENSG00000115541	chr2	197499993	+	HSPE1	112	2	0	1	0	0	0	0	0	0	1
ENSG00000128272	chr22	39520563	+	ATF4	104	2	0	1	0	0	0	0	0	1	1
ENSG00000169908	chr3	149377865	-	TM4SF1	104	2	0	1	0	0	0	0	1	0	0
ENSG00000102317	chrX	48574523	+	RBM3	98	2	0	1	0	0	0	0	0	0	1
ENSG00000100823	chr14	20455194	+	APEX1	95	2	0	1	0	0	0	0	0	0	1
ENSG00000120705	chr5	138543300	-	ETF1	87	2	0	1	0	0	0	0	0	0	1
ENSG00000092841	chr12	56158160	+	MYL6	84	2	0	1	0	0	0	0	0	0	1
ENSG00000100591	chr14	77458029	+	AHSA1	72	2	0	1	0	0	0	0	0	0	1
ENSG00000135316	chr6	85643285	-	SYNCRIP	71	2	0	1	0	0	0	0	0	0	1
ENSG00000135387	chr11	34051682	+	CAPRIN1	69	2	0	1	0	0	0	0	0	0	1
ENSG00000144028	chr2	96305515	-	SNRNP200	68	2	0	1	0	0	0	0	0	0	1
ENSG00000124702	chr6	43014212	+	KLHDC3	64	2	0	1	0	0	0	0	0	0	1
ENSG00000116649	chr1	11060024	-	SRM	64	2	0	1	0	0	0	0	0	0	0
ENSG00000122565	chr7	26201161	+	CBX3	62	2	0	1	0	0	0	0	1	0	1
ENSG00000096746	chr10	68332074	+	HNRNPH3	60	2	0	1	0	0	0	0	0	0	1
ENSG00000124733	chr6	43013968	-	MEA1	60	2	0	1	0	0	0	0	0	0	1
ENSG00000106554	chr7	133082082	-	CHCHD3	51	2	0	1	0	0	0	0	0	0	1
ENSG00000077312	chr19	40750858	+	SNRPA	51	2	0	1	0	0	0	0	0	0	0
ENSG00000089280	chr16	31180109	+	FUS	46	2	0	1	0	0	0	0	0	0	1
ENSG00000175826	chr17	7252081	-	CTDNEP1	44	2	0	1	0	0	0	0	0	0	0
ENSG00000177731,ENSG00000284571	chr17	18258916	-	FLII	43	2	0	1	0	0	0	0	0	0	0
ENSG00000087191	chr17	63827182	+	PSMC5	41	2	0	1	0	0	0	0	0	0	1
ENSG00000168802	chr16	69132570	-	CHTF8	39	2	0	1	0	0	0	0	0	0	0
ENSG00000169679	chr2	110678114	-	BUB1	35	2	0	1	0	0	0	0	1	0	0
ENSG00000076382	chr17	28599279	-	SPAG5	35	2	0	1	0	0	0	0	0	0	0
ENSG00000148843	chr10	103396647	+	PDCD11	34	2	0	1	0	0	0	0	0	0	0
ENSG00000068489	chr17	59155498	+	PRR11	33	2	0	1	0	0	0	0	0	0	1
ENSG00000124541	chr6	43021644	+	RRP36	33	2	0	1	0	0	0	0	0	0	0
ENSG00000115816	chr2	37231713	-	CEBPZ	31	2	0	1	0	0	0	0	0	1	0
ENSG00000167775	chr19	8308355	-	CD320	30	2	0	1	0	0	0	0	0	0	0
ENSG00000162521	chr1	32651147	+	RBBP4	29	2	0	1	0	0	0	0	0	0	1
ENSG00000101150	chr20	63865293	+	TPD52L2	28	2	0	1	0	0	0	0	0	0	0
ENSG00000104915	chr19	13150238	-	STX10	27	2	0	1	0	0	0	0	0	0	0
ENSG00000004700	chr12	21501593	-	RECQL	27	2	0	1	0	0	0	0	0	0	0
ENSG00000122545	chr7	35801038	+	SEPT7	26	2	0	1	0	0	0	0	0	0	1
ENSG00000143228	chr1	163321953	+	NUF2	26	2	0	1	0	0	0	0	1	0	0
ENSG00000100201	chr22	38506337	-	DDX17	26	2	0	1	0	0	0	0	0	0	1
ENSG00000182628	chr17	59155269	-	SKA2	26	2	0	1	0	0	0	0	0	0	0
ENSG00000131779	chr1	145918837	-	PEX11B	25	2	0	1	0	0	0	0	0	0	1
ENSG00000158604	chr7	44582259	-	TMED4	25	2	0	1	0	0	0	0	0	0	0
ENSG00000141076,ENSG00000262788	chr16	69132514	+	UTP4	25	2	0	1	0	0	0	0	0	0	0
ENSG00000125877	chr20	3209359	+	ITPA	24	2	0	1	0	0	0	0	0	0	0
ENSG00000186432	chr3	160565588	-	KPNA4	24	2	0	1	0	0	0	0	0	0	0
ENSG00000103335	chr16	88785211	-	PIEZO1	23	2	0	1	0	0	0	0	0	0	0
ENSG00000141456	chr17	4704325	-	PELP1	22	2	0	1	0	0	0	0	0	0	0
ENSG00000160633	chr19	5623152	+	SAFB	21	2	0	1	0	0	0	0	0	0	0
ENSG00000025796	chr6	107958189	-	SEC63	21	2	0	1	0	0	0	0	0	0	1
ENSG00000149187	chr11	47553117	-	CELF1	21	2	0	1	0	0	0	0	0	0	0
ENSG00000111711	chr12	21501814	+	GOLT1B	20	2	0	1	0	0	0	0	0	0	0
ENSG00000170291	chr17	7252285	+	ELP5	20	2	0	1	0	0	0	0	0	0	0
ENSG00000134697	chr1	37595921	-	GNL2	20	2	0	1	0	0	0	0	0	0	0
ENSG00000162517	chr1	31644887	-	PEF1	20	2	0	1	0	0	0	0	0	0	1
ENSG00000171453	chr6	43517021	+	POLR1C	19	2	0	1	0	0	0	0	0	0	0
ENSG00000164134	chr4	139301454	+	NAA15	18	2	0	1	0	0	0	0	0	0	0
ENSG00000198860	chr1	184051676	+	TSEN15	18	2	0	1	0	0	0	0	0	0	0
ENSG00000241553	chr3	9793116	+	ARPC4	18	2	0	1	0	0	0	0	0	0	0
ENSG00000103051	chr16	70523565	-	COG4	18	2	0	1	0	0	0	0	0	0	0
ENSG00000130414,ENSG00000281434	chr2	240025402	-	NDUFA10	18	2	0	1	0	0	0	0	0	0	0
ENSG00000116698	chr1	183472502	+	SMG7	18	2	0	1	0	0	0	0	0	0	0
ENSG00000160714	chr1	154558633	-	UBE2Q1	18	2	0	1	0	0	0	0	0	0	1
ENSG00000102900	chr16	56730104	+	NUP93	17	2	0	1	0	0	0	0	0	0	0
ENSG00000168259	chr17	42017653	-	DNAJC7	17	2	0	1	0	0	0	0	0	0	0
ENSG00000068912	chr2	53787079	+	ERLEC1	17	2	0	1	0	0	0	0	0	0	0
ENSG00000001167	chr6	41072944	+	NFYA	17	2	0	1	0	0	0	0	0	0	0
ENSG00000143390	chr1	151347251	-	RFX5	17	2	0	1	0	0	0	0	0	0	0
ENSG00000180537	chr6	13924866	+	RNF182	16	2	0	1	0	0	0	0	0	0	0
ENSG00000174891	chr3	158110051	+	RSRC1	16	2	0	1	0	0	0	0	0	0	0
ENSG00000111530	chr12	67269280	+	CAND1	16	2	0	1	0	0	0	0	0	0	0
ENSG00000145191	chr3	184135263	+	EIF2B5	16	2	0	1	0	0	0	0	0	0	1
ENSG00000137207	chr6	43516990	-	YIPF3	16	2	0	1	0	0	0	0	0	0	0
ENSG00000127952	chr7	76048003	-	STYXL1	15	2	0	1	0	0	0	0	0	0	0
ENSG00000136950	chr9	124862129	+	ARPC5L	15	2	0	1	0	0	0	0	0	0	1
ENSG00000067596	chr17	43483965	+	DHX8	14	2	0	1	0	0	0	0	0	0	0
ENSG00000163125	chr1	150364710	+	RPRD2	14	2	0	1	0	0	0	0	0	0	0
ENSG00000173486	chr11	64241747	+	FKBP2	14	2	0	1	0	0	0	0	0	0	0
ENSG00000109390	chr4	139301210	-	NDUFC1	14	2	0	1	0	0	0	0	0	0	1
ENSG00000275052	chr2	55617588	-	PPP4R3B	14	2	0	1	0	0	0	0	0	0	0
ENSG00000173821	chr17	80260867	+	RNF213	13	2	0	1	0	0	0	0	0	0	0
ENSG00000128973	chr15	68229743	-	CLN6	13	2	0	1	0	0	0	0	0	0	0
ENSG00000047230	chrX	16712217	-	CTPS2	13	2	0	1	0	0	0	0	0	0	0
ENSG00000153044	chr5	69189547	+	CENPH	13	2	0	1	0	0	0	0	0	0	0
ENSG00000198876	chr9	34126773	-	DCAF12	13	2	0	1	0	0	0	0	0	0	0
ENSG00000128463	chr15	34224998	+	EMC4	13	2	0	1	0	0	0	0	0	0	0
ENSG00000125734	chr19	6737603	-	GPR108	13	2	0	1	0	0	0	0	0	0	0
ENSG00000181218	chr1	228457873	-	HIST3H2A	13	2	0	1	0	0	0	0	0	0	0
ENSG00000113716	chr5	150000717	+	HMGXB3	13	2	0	1	0	0	0	0	0	0	0
ENSG00000116273	chr1	6613684	+	PHF13	13	2	0	1	0	0	0	0	0	0	0
ENSG00000198874	chr7	66996814	+	TYW1	12	2	0	1	0	0	0	0	0	0	1
ENSG00000104472	chr8	140511297	+	CHRAC1	12	2	0	1	0	0	0	0	0	0	0
ENSG00000076924	chr19	7629565	-	XAB2	12	2	0	1	0	0	0	0	0	0	0
ENSG00000087502	chr12	29381153	-	ERGIC2	12	2	0	1	0	0	0	0	0	0	0
ENSG00000213079	chr6	154733377	+	SCAF8	12	2	0	1	0	0	0	0	0	0	0
ENSG00000172428	chr2	240136347	-	COPS9	12	2	0	1	0	0	0	0	0	0	0
ENSG00000121931	chr1	110964079	-	LRIF1	12	2	0	1	0	0	0	0	0	0	0
ENSG00000161981	chr16	53828	+	SNRNP25	12	2	0	1	0	0	0	0	0	0	0
ENSG00000091640	chr17	4967872	-	SPAG7	12	2	0	1	0	0	0	0	0	0	1
ENSG00000171148	chr3	9792747	-	TADA3	12	2	0	1	0	0	0	0	0	0	0
ENSG00000133030	chr17	17042759	+	MPRIP	11	2	0	1	0	0	0	0	0	0	1
ENSG00000109920	chr11	47767301	-	FNBP4	11	2	0	1	0	0	0	0	0	0	1
ENSG00000108506	chr17	61928016	-	INTS2	10	2	0	1	0	0	0	0	0	0	0
ENSG00000130254	chr19	5622980	-	SAFB2	10	2	0	1	0	0	0	0	0	0	0
ENSG00000258947	chr16	89923278	+	TUBB3	10	2	0	1	0	0	0	0	0	0	1
ENSG00000139637	chr12	53299685	+	C12orf10	10	2	0	1	0	0	0	0	0	0	0
ENSG00000158711	chr1	205631962	-	ELK4	10	2	0	1	0	0	0	0	0	1	0
ENSG00000229833	chr19	7629736	+	PET100	10	2	0	1	0	0	0	0	0	0	0
ENSG00000161980	chr16	53628	-	POLR3K	10	2	0	1	0	0	0	0	0	0	0
ENSG00000113615	chr5	134648788	+	SEC24A	10	2	0	1	0	0	0	0	0	0	1
ENSG00000077254	chr1	77759852	-	USP33	10	2	0	1	0	0	0	0	0	0	1
ENSG00000185238	chr11	20387529	+	PRMT3	9	2	0	1	0	0	0	0	0	0	0
ENSG00000120942	chr1	11273205	+	UBIAD1	9	2	0	1	0	0	0	0	0	0	0
ENSG00000106144	chr7	143288214	+	CASP2	9	2	0	1	0	0	0	0	0	0	0
ENSG00000102531	chr13	48976608	+	FNDC3A	9	2	0	1	0	0	0	0	0	0	0
ENSG00000183011	chr17	7857854	-	NAA38	9	2	0	1	0	0	0	0	0	0	0
ENSG00000060491	chr20	62804834	+	OGFR	9	2	0	1	0	0	0	0	0	0	0
ENSG00000151445	chr14	77457605	-	VIPAS39	9	2	0	1	0	0	0	0	0	0	0
ENSG00000140854	chr16	57735729	+	KATNB1	8	2	0	1	0	0	0	0	0	0	0
ENSG00000129691	chr8	38105241	+	ASH2L	8	2	0	1	0	0	0	0	0	1	1
ENSG00000165055	chr7	128476728	+	METTL2B	8	2	0	1	0	0	0	0	0	0	0
ENSG00000122482	chr1	91022255	-	ZNF644	8	2	0	1	0	0	0	0	0	1	0
ENSG00000132716	chr1	160262451	-	DCAF8	8	2	0	1	0	0	0	0	0	0	0
ENSG00000118246	chr2	206765356	+	FASTKD2	8	2	0	1	0	0	0	0	0	0	0
ENSG00000118564	chr4	15655412	-	FBXL5	8	2	0	1	0	0	0	0	0	0	1
ENSG00000138078	chr2	44361494	-	PREPL	8	2	0	1	0	0	0	0	0	0	0
ENSG00000100485	chr14	50231558	-	SOS2	8	2	0	1	0	0	0	0	0	0	0
ENSG00000198586	chr2	171160833	-	TLK1	8	2	0	1	0	0	0	0	0	0	0
ENSG00000188917	chrX	101052083	-	TRMT2B	8	2	0	1	0	0	0	0	0	0	0
ENSG00000176261	chr1	32650584	-	ZBTB8OS	8	2	0	1	0	0	0	0	0	0	0
ENSG00000184863	chr7	155644678	+	RBM33	7	2	0	1	0	0	0	0	0	0	0
ENSG00000183072	chr5	173235357	-	NKX2-5	7	2	0	1	0	0	0	0	0	1	0
ENSG00000168936	chr4	1721331	-	TMEM129	7	2	0	1	0	0	0	0	0	0	0
ENSG00000046647	chrX	14029892	-	GEMIN8	7	2	0	1	0	0	0	0	0	0	0
ENSG00000184260	chr1	149886974	+	HIST2H2AC	7	2	0	1	0	0	0	0	0	0	0
ENSG00000003509	chr2	37231665	+	NDUFAF7	7	2	0	1	0	0	0	0	0	0	0
ENSG00000152242	chr18	46174026	+	C18orf25	6	2	0	1	0	0	0	0	0	0	0
ENSG00000137770	chr15	44427233	+	CTDSPL2	6	2	0	1	0	0	0	0	0	0	0
ENSG00000145916	chr5	178130995	+	RMND5B	6	2	0	1	0	0	0	0	0	0	0
ENSG00000167842	chr17	5486373	+	MIS12	6	2	0	1	0	0	0	0	0	0	0
ENSG00000106330	chr7	100612509	+	MOSPD3	6	2	0	1	0	0	0	0	0	0	0
ENSG00000141562	chr17	82458605	+	NARF	6	2	0	1	0	0	0	0	0	0	0
ENSG00000133027	chr17	17591700	-	PEMT	6	2	0	1	0	0	0	0	0	0	0
ENSG00000113119	chr5	140639503	+	TMCO6	6	2	0	1	0	0	0	0	0	0	0
ENSG00000184281	chr11	2400535	+	TSSC4	6	2	0	1	0	0	0	0	0	0	0
ENSG00000102897	chr16	20901103	+	LYRM1	5	2	0	1	0	0	0	0	0	0	1
ENSG00000164597,ENSG00000284369	chr7	107564514	-	COG5	5	2	0	1	0	0	0	0	0	0	1
ENSG00000167220	chr18	47150520	-	HDHD2	5	2	0	1	0	0	0	0	0	0	0
ENSG00000072849	chr17	5486217	-	DERL2	5	2	0	1	0	0	0	0	0	0	0
ENSG00000101452	chr20	38962334	+	DHX35	5	2	0	1	0	0	0	0	0	0	0
ENSG00000276966	chr6	26204551	+	HIST1H4E	5	2	0	1	0	0	0	0	0	0	0
ENSG00000153006	chr5	64768685	-	SREK1IP1	5	2	0	1	0	0	0	0	0	0	0
ENSG00000197024	chr7	149147475	+	ZNF398	5	2	0	1	0	0	0	0	0	0	0
ENSG00000060642	chr1	26788194	+	PIGV	4	2	0	1	0	0	0	0	0	0	0
ENSG00000094975	chr1	172532348	+	SUCO	4	2	0	1	0	0	0	0	0	0	0
ENSG00000221838	chr7	100101556	+	AP4M1	4	2	0	1	0	0	0	0	0	0	0
ENSG00000172732	chr11	65860404	+	MUS81	4	2	0	1	0	0	0	0	0	0	1
ENSG00000124596	chr6	41072591	-	OARD1	4	2	0	1	0	0	0	0	0	0	0
ENSG00000160783	chr1	156213005	+	PMF1	4	2	0	1	0	0	0	0	0	0	0
ENSG00000256525	chr17	64497036	-	POLG2	4	2	0	1	0	0	0	0	0	0	0
ENSG00000184436	chr22	21002086	-	THAP7	4	2	0	1	0	0	0	0	0	1	0
ENSG00000132406	chr4	4248212	-	TMEM128	4	2	0	1	0	0	0	0	0	0	0
ENSG00000145908	chr5	150904983	-	ZNF300	4	2	0	1	0	0	0	0	0	1	0
ENSG00000196214	chr19	52269570	+	ZNF766	4	2	0	1	0	0	0	0	0	1	0
ENSG00000119778	chr2	23927114	-	ATAD2B	3	2	0	1	0	0	0	0	0	0	0
ENSG00000179598	chr17	17206315	-	PLD6	3	2	0	1	0	0	0	0	0	0	0
ENSG00000132549	chr8	99013265	+	VPS13B	3	2	0	1	0	0	0	0	0	0	0
ENSG00000059758	chr12	96400560	-	CDK17	3	2	0	1	0	0	0	0	0	0	0
ENSG00000257704	chr19	47274452	+	INAFM1	3	2	0	1	0	0	0	0	0	0	0
ENSG00000132275	chr11	6603620	-	RRP8	3	2	0	1	0	0	0	0	0	0	0
ENSG00000256771	chr19	19865904	+	ZNF253	3	2	0	1	0	0	0	0	0	1	0
ENSG00000113108	chr5	140564260	-	APBB3	3	2	0	1	0	0	0	0	0	0	0
ENSG00000136710	chr2	130342349	-	CCDC115	3	2	0	1	0	0	0	0	0	0	0
ENSG00000105865,ENSG00000284103	chr7	107563957	+	DUS4L	3	2	0	1	0	0	0	0	0	0	0
ENSG00000196678	chr16	20806473	-	ERI2	3	2	0	1	0	0	0	0	0	0	0
ENSG00000151422	chr5	108747821	+	FER	3	2	0	1	0	0	0	0	0	0	0
ENSG00000104064	chr15	50355153	-	GABPB1	3	2	0	1	0	0	0	0	0	0	0
ENSG00000061273	chr12	47819785	-	HDAC7	3	2	0	1	0	0	0	0	0	0	0
ENSG00000213614	chr15	72375993	-	HEXA	3	2	0	1	0	0	0	0	0	0	0
ENSG00000184678	chr1	149886652	-	HIST2H2BE	3	2	0	1	0	0	0	0	1	0	1
ENSG00000244754	chr13	32538885	-	N4BP2L2	3	2	0	1	0	0	0	0	0	0	1
ENSG00000092094	chr14	20455105	-	OSGEP	3	2	0	1	0	0	0	0	0	0	0
ENSG00000005189	chr16	20806498	+	REXO5	3	2	0	1	0	0	0	0	0	0	0
ENSG00000196420	chr1	153541765	-	S100A5	3	2	0	1	0	0	0	0	0	0	0
ENSG00000120784	chr19	37655412	-	ZFP30	3	2	0	1	0	0	0	0	0	1	0
ENSG00000164296	chr5	150001167	-	TIGD6	2	2	0	1	0	0	0	0	0	0	0
ENSG00000034533	chr3	131026792	-	ASTE1	2	2	0	1	0	0	0	0	0	0	0
ENSG00000146826	chr7	100158685	-	C7orf43	2	2	0	1	0	0	0	0	0	0	0
ENSG00000143919	chr2	44361963	+	CAMKMT	2	2	0	1	0	0	0	0	0	0	0
ENSG00000149798	chr11	65314817	+	CDC42EP2	2	2	0	1	0	0	0	0	0	0	0
ENSG00000151151	chr10	58267934	-	IPMK	2	2	0	1	0	0	0	0	0	0	0
ENSG00000099910	chr22	20495883	-	KLHL22	2	2	0	1	0	0	0	0	0	0	0
ENSG00000123384	chr12	57128498	+	LRP1	2	2	0	1	0	0	0	0	0	0	0
ENSG00000173334	chr8	125430320	+	TRIB1	2	2	0	1	0	0	0	0	0	0	1
ENSG00000167785	chr19	8832328	-	ZNF558	2	2	0	1	0	0	0	0	0	0	0
ENSG00000221994	chrX	48071658	-	ZNF630	2	2	0	1	0	0	0	0	0	0	0
ENSG00000162924	chr2	60881520	+	REL	1	2	0	1	0	0	0	0	0	0	0
ENSG00000204947	chr7	149126346	-	ZNF425	1	2	0	1	0	0	0	0	0	0	0
ENSG00000117010	chr1	40531560	+	ZNF684	1	2	0	1	0	0	0	0	0	0	0
ENSG00000182224	chr17	7857982	+	CYB5D1	1	2	0	1	0	0	0	0	0	0	0
ENSG00000133874	chr8	33567125	-	RNF122	1	2	0	1	0	0	0	0	0	0	0
ENSG00000089775	chr14	64503845	-	ZBTB25	1	2	0	1	0	0	0	0	0	1	0
ENSG00000159882	chr19	44002947	+	ZNF230	1	2	0	1	0	0	0	0	0	0	0
ENSG00000276410	chr6	26043657	-	HIST1H2BB	0.9	2	0	1	0	0	0	0	0	0	0
ENSG00000260238	chr1	156213006	+	PMF1-BGLAP	0.8	2	0	1	0	0	0	0	0	0	0
ENSG00000278705	chr6	26027252	-	HIST1H4B	0.8	2	0	1	0	0	0	0	0	0	0
ENSG00000213920	chr14	24216067	-	MDP1	0.8	2	0	1	0	0	0	0	0	0	0
ENSG00000114670	chr3	131026882	+	NEK11	0.7	2	0	1	0	0	0	0	0	0	0
ENSG00000115239	chr2	53786942	-	ASB3	0.7	2	0	1	0	0	0	0	0	0	0
ENSG00000254505	chr14	24213869	-	CHMP4A	0.7	2	0	1	0	0	0	0	0	0	0
ENSG00000162994	chr2	55232313	-	CLHC1	0.6	2	0	1	0	0	0	0	0	0	0
ENSG00000196866	chr6	26199243	-	HIST1H2AD	0.6	2	0	1	0	0	0	0	0	0	0
ENSG00000108187	chr10	68332927	-	PBLD	0.5	2	0	1	0	0	0	0	0	0	0
ENSG00000138400	chr2	206765547	-	MDH1B	0.5	2	0	1	0	0	0	0	0	0	0
ENSG00000102265	chrX	47582312	+	TIMP1	228	1	0	1	0	0	0	1	1	0	0
ENSG00000067560	chr3	49412202	-	RHOA	210	1	0	1	0	0	0	1	0	0	1
ENSG00000124767	chr6	38703141	-	GLO1	197	1	0	1	0	0	0	1	0	0	1
ENSG00000114867	chr3	184315407	+	EIF4G1	155	1	0	1	0	0	0	1	0	0	1
ENSG00000089220	chr12	118135857	+	PEBP1	134	1	0	1	0	0	0	1	0	0	1
ENSG00000160691	chr1	154970747	-	SHC1	128	1	0	1	0	0	0	1	0	0	1
ENSG00000169710	chr17	82098332	-	FASN	99	1	0	1	0	0	0	1	0	0	0
ENSG00000147065	chrX	65667669	+	MSN	97	1	0	1	0	0	0	1	1	0	1
ENSG00000116478	chr1	32292085	+	HDAC1	95	1	0	1	0	0	0	1	0	0	0
ENSG00000176890	chr18	657603	+	TYMS	94	1	0	1	0	0	0	1	0	0	0
ENSG00000165280	chr9	35073249	-	VCP	91	1	0	1	0	0	0	1	0	0	1
ENSG00000132589	chr17	28897679	-	FLOT2	66	1	0	1	0	0	0	1	0	0	0
ENSG00000087586	chr20	56392205	-	AURKA	58	1	0	1	0	0	0	1	0	0	0
ENSG00000030582	chr17	44345085	+	GRN	56	1	0	1	0	0	0	1	0	0	0
ENSG00000100644	chr14	61697621	+	HIF1A	54	1	0	1	0	0	0	1	0	1	1
ENSG00000108055	chr10	110567690	+	SMC3	46	1	0	1	0	0	0	1	0	0	0
ENSG00000159140	chr21	33542617	+	SON	44	1	0	1	0	0	0	1	0	0	1
ENSG00000145907	chr5	151771909	+	G3BP1	43	1	0	1	0	0	0	1	0	0	1
ENSG00000276043	chr19	4910366	+	UHRF1	39	1	0	1	0	0	0	1	1	0	0
ENSG00000261236	chr8	144291370	-	BOP1	39	1	0	1	0	0	0	1	0	0	0
ENSG00000105974	chr7	116524784	+	CAV1	39	1	0	1	0	0	0	1	0	0	0
ENSG00000167601	chr19	41219202	+	AXL	33	1	0	1	0	0	0	1	0	0	0
ENSG00000126767	chrX	47650488	-	ELK1	33	1	0	1	0	0	0	1	0	1	0
ENSG00000162736	chr1	160343271	+	NCSTN	33	1	0	1	0	0	0	1	0	0	0
ENSG00000134001	chr14	67359996	+	EIF2S1	31	1	0	1	0	0	0	1	0	0	1
ENSG00000214022	chr7	150368799	+	REPIN1	31	1	0	1	0	0	0	1	0	0	0
ENSG00000113384	chr5	32174350	-	GOLPH3	30	1	0	1	0	0	0	1	0	0	1
ENSG00000137710	chr11	110296712	-	RDX	29	1	0	1	0	0	0	1	0	0	0
ENSG00000141905	chr19	3366585	+	NFIC	26	1	0	1	0	0	0	1	0	0	0
ENSG00000171720	chr5	141636870	-	HDAC3	26	1	0	1	0	0	0	1	0	0	1
ENSG00000100030	chr22	21867629	-	MAPK1	23	1	0	1	0	0	0	1	0	0	1
ENSG00000124486	chrX	41085634	+	USP9X	20	1	0	1	0	0	0	1	0	0	1
ENSG00000070081	chr11	17276764	+	NUCB2	20	1	0	1	0	0	0	1	0	0	0
ENSG00000075142	chr7	88220079	-	SRI	20	1	0	1	0	0	0	1	1	0	1
ENSG00000163558	chr3	170222364	+	PRKCI	19	1	0	1	0	0	0	1	1	0	1
ENSG00000004399	chr3	129606818	-	PLXND1	19	1	0	1	0	0	0	1	0	0	0
ENSG00000161011	chr5	179820758	+	SQSTM1	19	1	0	1	0	0	0	1	0	0	0
ENSG00000137693	chr11	102110460	+	YAP1	19	1	0	1	0	0	0	1	0	0	0
ENSG00000105722	chr19	42255157	-	ERF	17	1	0	1	0	0	0	1	0	0	0
ENSG00000175832	chr17	43546432	-	ETV4	16	1	0	1	0	0	0	1	0	1	0
ENSG00000178691	chr17	31937017	+	SUZ12	16	1	0	1	0	0	0	1	0	0	1
ENSG00000104517	chr8	102412841	-	UBR5	16	1	0	1	0	0	0	1	0	0	1
ENSG00000138081	chr2	47905793	-	FBXO11	14	1	0	1	0	0	0	1	0	0	0
ENSG00000110330	chr11	102347373	+	BIRC2	14	1	0	1	0	0	0	1	0	0	1
ENSG00000139687	chr13	48303774	+	RB1	14	1	0	1	0	0	0	1	0	0	0
ENSG00000067900	chr18	21111851	-	ROCK1	13	1	0	1	0	0	0	1	0	0	1
ENSG00000096060	chr6	35728583	-	FKBP5	12	1	0	1	0	0	0	1	0	0	0
ENSG00000173153	chr11	64306226	+	ESRRA	12	1	0	1	0	0	0	1	0	0	0
ENSG00000163346	chr1	154956104	-	PBXIP1	12	1	0	1	0	0	0	1	0	0	0
ENSG00000196914	chr11	120337077	+	ARHGEF12	11	1	0	1	0	0	0	1	0	0	0
ENSG00000012048	chr17	43125483	-	BRCA1	11	1	0	1	0	0	0	1	0	1	0
ENSG00000135341	chr6	90587045	-	MAP3K7	11	1	0	1	0	0	0	1	0	0	1
ENSG00000169398	chr8	141001158	-	PTK2	11	1	0	1	0	0	0	1	0	0	0
ENSG00000070018,ENSG00000281324	chr12	12266812	-	LRP6	10	1	0	1	0	0	0	1	0	0	0
ENSG00000197323	chr1	114511160	-	TRIM33	10	1	0	1	0	0	0	1	0	0	0
ENSG00000143363	chr1	151008476	+	PRUNE1	9	1	0	1	0	0	0	1	0	0	0
ENSG00000004975	chr17	7234545	-	DVL2	9	1	0	1	0	0	0	1	0	0	0
ENSG00000112096	chr6	159693328	-	SOD2	9	1	0	1	0	0	0	1	0	0	0
ENSG00000127445	chr19	9835322	+	PIN1	8	1	0	1	0	0	0	1	0	0	0
ENSG00000121067	chr17	49678110	-	SPOP	8	1	0	1	0	0	0	1	0	0	1
ENSG00000145391	chr4	139556774	-	SETD7	7	1	0	1	0	0	0	1	0	0	0
ENSG00000162729	chr1	160098689	-	IGSF8	7	1	0	1	0	0	0	1	0	0	0
ENSG00000079387	chr12	48105808	-	SENP1	7	1	0	1	0	0	0	1	0	0	0
ENSG00000196712	chr17	31094926	+	NF1	6	1	0	1	0	0	0	1	0	0	0
ENSG00000152104	chr1	214551223	-	PTPN14	6	1	0	1	0	0	0	1	0	0	0
ENSG00000137133	chr9	35815021	-	HINT2	6	1	0	1	0	0	0	1	0	0	0
ENSG00000161638	chr12	54419460	-	ITGA5	6	1	0	1	0	0	0	1	0	0	0
ENSG00000118260	chr2	207529891	+	CREB1	5	1	0	1	0	0	0	1	0	0	0
ENSG00000148218	chr9	113401333	-	ALAD	5	1	0	1	0	0	0	1	0	0	0
ENSG00000107882	chr10	102503986	+	SUFU	5	1	0	1	0	0	0	1	0	0	0
ENSG00000123609	chr2	151290057	-	NMI	5	1	0	1	0	0	0	1	1	0	0
ENSG00000121068	chr17	61399895	+	TBX2	4	1	0	1	0	0	0	1	0	0	0
ENSG00000129474	chr14	22982642	-	AJUBA	4	1	0	1	0	0	0	1	0	0	0
ENSG00000159348	chr1	202967280	-	CYB5R1	4	1	0	1	0	0	0	1	0	0	1
ENSG00000162695	chr1	100896075	+	SLC30A7	4	1	0	1	0	0	0	1	0	0	0
ENSG00000175387	chr18	47930559	-	SMAD2	3	1	0	1	0	0	0	1	0	1	1
ENSG00000166484	chr17	19377720	+	MAPK7	3	1	0	1	0	0	0	1	0	0	0
ENSG00000135679	chr12	68808175	+	MDM2	3	1	0	1	0	0	0	1	0	0	0
ENSG00000198625	chr1	204516382	+	MDM4	3	1	0	1	0	0	0	1	0	0	0
ENSG00000118939	chr13	75549790	+	UCHL3	3	1	0	1	0	0	0	1	0	0	0
ENSG00000113070	chr5	140346631	-	HBEGF	2	1	0	1	0	0	0	1	0	0	0
ENSG00000096968	chr9	4985244	+	JAK2	2	1	0	1	0	0	0	1	0	0	0
ENSG00000104221	chr8	37849904	-	BRF2	2	1	0	1	0	0	0	1	0	0	0
ENSG00000114166	chr3	20040022	+	KAT2B	2	1	0	1	0	0	0	1	0	0	0
ENSG00000196470	chr16	48365901	-	SIAH1	2	1	0	1	0	0	0	1	0	0	1
ENSG00000109689	chr4	26860840	+	STIM2	2	1	0	1	0	0	0	1	0	0	0
ENSG00000172780	chr3	129121790	-	RAB43	0.9	1	0	1	0	0	0	1	0	0	0
ENSG00000214274	chr14	20684176	+	ANG	0.7	1	0	1	0	0	0	1	0	0	0
ENSG00000148303,ENSG00000280858	chr9	133348213	+	RPL7A	730	1	0	1	0	0	0	0	0	0	1
ENSG00000161016	chr8	144792587	-	RPL8	611	1	0	1	0	0	0	0	0	0	1
ENSG00000198034	chrX	72277300	-	RPS4X	586	1	0	1	0	0	0	0	0	0	1
ENSG00000142534	chr19	49496373	+	RPS11	577	1	0	1	0	0	0	0	0	0	1
ENSG00000122406	chr1	92832024	+	RPL5	488	1	0	1	0	0	0	0	0	0	1
ENSG00000111669	chr12	6867118	+	TPI1	479	1	0	1	0	0	0	0	0	0	1
ENSG00000198755	chr6	35468407	+	RPL10A	472	1	0	1	0	0	0	0	0	0	1
ENSG00000198918	chrX	119791643	-	RPL39	464	1	0	1	0	0	0	0	0	0	1
ENSG00000145425	chr4	151099572	+	RPS3A	459	1	0	1	0	0	0	0	0	0	1
ENSG00000142937	chr1	44775436	+	RPS8	388	1	0	1	0	0	0	0	0	0	1
ENSG00000168653	chr1	39026317	+	NDUFS5	378	1	0	1	0	0	0	0	0	0	1
ENSG00000147604	chr8	73293898	-	RPL7	354	1	0	1	0	0	0	0	0	0	1
ENSG00000108518	chr17	4949014	-	PFN1	340	1	0	1	0	0	0	0	1	0	1
ENSG00000179218	chr19	12938606	+	CALR	324	1	0	1	0	0	0	0	0	0	1
ENSG00000164587	chr5	150449747	-	RPS14	321	1	0	1	0	0	0	0	0	0	1
ENSG00000186468	chr5	82278577	-	RPS23	293	1	0	1	0	0	0	0	0	0	1
ENSG00000149273	chr11	75399529	+	RPS3	260	1	0	1	0	0	0	0	0	0	1
ENSG00000083845	chr19	58387288	+	RPS5	239	1	0	1	0	0	0	0	0	0	1
ENSG00000165119	chr9	83980269	-	HNRNPK	235	1	0	1	0	0	0	0	0	0	1
ENSG00000163468	chr1	156338465	-	CCT3	221	1	0	1	0	0	0	0	1	0	1
ENSG00000127022,ENSG00000283777	chr5	179698905	+	CANX	214	1	0	1	0	0	0	0	0	0	1
ENSG00000008988	chr8	56074509	-	RPS20	208	1	0	1	0	0	0	0	0	0	1
ENSG00000135624	chr2	73234237	+	CCT7	207	1	0	1	0	0	0	0	0	0	1
ENSG00000110700	chr11	17077787	-	RPS13	204	1	0	1	0	0	0	0	0	0	1
ENSG00000150991	chr12	124915348	-	UBC	190	1	0	1	0	0	0	0	0	0	1
ENSG00000173660	chr1	46303630	+	UQCRH	184	1	0	1	0	0	0	0	0	0	1
ENSG00000160014	chr19	46601235	+	CALM3	177	1	0	1	0	0	0	0	0	0	0
ENSG00000168028	chr3	39406734	+	RPSA	170	1	0	1	0	0	0	0	0	0	1
ENSG00000134057	chr5	69167009	+	CCNB1	169	1	0	1	0	0	0	0	1	0	0
ENSG00000142168	chr21	31659621	+	SOD1	168	1	0	1	0	0	0	0	0	0	1
ENSG00000006125	chr17	35587514	+	AP2B1	167	1	0	1	0	0	0	0	0	0	0
ENSG00000105640	chr19	17859875	+	RPL18A	166	1	0	1	0	0	0	0	0	0	0
ENSG00000144713	chr3	12841588	-	RPL32	162	1	0	1	0	0	0	0	0	0	1
ENSG00000023734	chr12	15882394	+	STRAP	160	1	0	1	0	0	0	0	0	0	1
ENSG00000163682	chr4	39458888	-	RPL9	154	1	0	1	0	0	0	0	0	0	1
ENSG00000089597	chr11	62646615	-	GANAB	151	1	0	1	0	0	0	0	0	0	0
ENSG00000132646	chr20	5126626	-	PCNA	148	1	0	1	0	0	0	0	0	0	1
ENSG00000117399	chr1	43359012	+	CDC20	145	1	0	1	0	0	0	0	1	0	0
ENSG00000110958	chr12	56688408	-	PTGES3	143	1	0	1	0	0	0	0	0	0	1
ENSG00000101444	chr20	34303348	-	AHCY	138	1	0	1	0	0	0	0	0	0	1
ENSG00000100632	chr14	69398627	-	ERH	138	1	0	1	0	0	0	0	0	0	1
ENSG00000169567	chr5	131165485	-	HINT1	134	1	0	1	0	0	0	0	0	0	1
ENSG00000204262	chr2	189179879	-	COL5A2	129	1	0	1	0	0	0	0	1	0	0
ENSG00000120438	chr6	159789749	-	TCP1	127	1	0	1	0	0	0	0	0	0	1
ENSG00000153187	chr1	244864537	-	HNRNPU	127	1	0	1	0	0	0	0	0	0	1
ENSG00000165678	chr10	84139439	+	GHITM	125	1	0	1	0	0	0	0	0	0	1
ENSG00000172809	chr17	74203652	+	RPL38	122	1	0	1	0	0	0	0	0	0	1
ENSG00000105438	chr19	48391553	-	KDELR1	120	1	0	1	0	0	0	0	0	0	0
ENSG00000131473	chr17	41918987	-	ACLY	119	1	0	1	0	0	0	0	0	0	0
ENSG00000123562	chrX	103686818	-	MORF4L2	119	1	0	1	0	0	0	0	0	0	1
ENSG00000118705	chr20	37179045	+	RPN2	118	1	0	1	0	0	0	0	0	0	1
ENSG00000165732	chr10	68956127	+	DDX21	113	1	0	1	0	0	0	0	0	0	1
ENSG00000089693	chr12	6753555	-	MLF2	110	1	0	1	0	0	0	0	0	0	1
ENSG00000124562	chr6	34757405	+	SNRPC	110	1	0	1	0	0	0	0	0	0	0
ENSG00000185624	chr17	81860694	-	P4HB	109	1	0	1	0	0	0	0	0	0	1
ENSG00000168439	chr11	64185271	+	STIP1	104	1	0	1	0	0	0	0	0	0	0
ENSG00000175063	chr20	45812575	+	UBE2C	103	1	0	1	0	0	0	0	0	0	0
ENSG00000165283	chr9	35103157	-	STOML2	101	1	0	1	0	0	0	0	0	0	1
ENSG00000113328	chr5	163437580	+	CCNG1	100	1	0	1	0	0	0	0	0	0	1
ENSG00000101911	chrX	12791405	+	PRPS2	99	1	0	1	0	0	0	0	0	0	0
ENSG00000241685	chr7	99325909	+	ARPC1A	98	1	0	1	0	0	0	0	0	0	1
ENSG00000125166	chr16	58734357	-	GOT2	97	1	0	1	0	0	0	0	0	0	1
ENSG00000126432	chr11	64318087	+	PRDX5	96	1	0	1	0	0	0	0	0	0	0
ENSG00000108468	chr17	48101198	-	CBX1	95	1	0	1	0	0	0	0	0	0	1
ENSG00000115241	chr2	27409687	-	PPM1G	95	1	0	1	0	0	0	0	0	0	0
ENSG00000135069	chr9	78297142	+	PSAT1	95	1	0	1	0	0	0	0	0	0	0
ENSG00000136450	chr17	58007346	-	SRSF1	95	1	0	1	0	0	0	0	0	0	0
ENSG00000168385	chr2	241315860	+	SEPT2	94	1	0	1	0	0	0	0	0	0	1
ENSG00000179091	chr8	144095026	+	CYC1	93	1	0	1	0	0	0	0	0	0	0
ENSG00000100804	chr14	23035145	-	PSMB5	91	1	0	1	0	0	0	0	0	0	1
ENSG00000108829	chr17	50397553	-	LRRC59	89	1	0	1	0	0	0	0	0	0	1
ENSG00000136628	chr1	220046658	-	EPRS	88	1	0	1	0	0	0	0	0	0	0
ENSG00000141367	chr17	59619688	+	CLTC	87	1	0	1	0	0	0	0	0	0	1
ENSG00000156976	chr3	186783546	+	EIF4A2	87	1	0	1	0	0	0	0	0	0	1
ENSG00000119421	chr9	122159819	-	NDUFA8	84	1	0	1	0	0	0	0	0	0	1
ENSG00000185201	chr11	307926	+	IFITM2	84	1	0	1	0	0	0	0	1	0	1
ENSG00000182117	chr15	34343177	-	NOP10	83	1	0	1	0	0	0	0	0	0	1
ENSG00000183207	chr19	48993447	+	RUVBL2	83	1	0	1	0	0	0	0	0	0	0
ENSG00000065427	chr16	75647665	-	KARS	81	1	0	1	0	0	0	0	0	0	1
ENSG00000114686	chr3	131502969	-	MRPL3	81	1	0	1	0	0	0	0	0	0	1
ENSG00000092201	chr14	21384266	-	SUPT16H	81	1	0	1	0	0	0	0	0	0	1
ENSG00000147123	chrX	47145038	-	NDUFB11	79	1	0	1	0	0	0	0	0	0	1
ENSG00000165672	chr10	119178833	-	PRDX3	79	1	0	1	0	0	0	0	0	0	1
ENSG00000175334	chr11	66002078	+	BANF1	76	1	0	1	0	0	0	0	0	0	1
ENSG00000142507	chr17	4796143	+	PSMB6	76	1	0	1	0	0	0	0	0	0	1
ENSG00000104904	chr19	2269519	+	OAZ1	75	1	0	1	0	0	0	0	0	0	1
ENSG00000135940	chr2	97646039	+	COX5B	73	1	0	1	0	0	0	0	0	0	1
ENSG00000111667	chr12	6852127	+	USP5	73	1	0	1	0	0	0	0	0	0	0
ENSG00000117984	chr11	1763992	-	CTSD	72	1	0	1	0	0	0	0	1	0	0
ENSG00000177700	chr11	842545	-	POLR2L	72	1	0	1	0	0	0	0	0	0	1
ENSG00000149100	chr11	32583824	+	EIF3M	70	1	0	1	0	0	0	0	0	0	1
ENSG00000108107	chr19	55385931	+	RPL28	70	1	0	1	0	0	0	0	0	0	1
ENSG00000117395	chr1	43172570	-	EBNA1BP2	69	1	0	1	0	0	0	0	0	0	0
ENSG00000160710	chr1	154608206	-	ADAR	69	1	0	1	0	0	0	0	0	0	1
ENSG00000174903	chr11	66268532	+	RAB1B	68	1	0	1	0	0	0	0	0	0	0
ENSG00000108106	chr19	55407777	-	UBE2S	68	1	0	1	0	0	0	0	0	0	0
ENSG00000148229	chr9	113410672	-	POLE3	67	1	0	1	0	0	0	0	0	0	1
ENSG00000143977	chr2	70293711	-	SNRPG	64	1	0	1	0	0	0	0	0	0	1
ENSG00000073111	chr3	127598222	+	MCM2	63	1	0	1	0	0	0	0	1	0	0
ENSG00000171530	chr5	77776287	-	TBCA	63	1	0	1	0	0	0	0	0	0	1
ENSG00000152558	chr11	102453044	-	TMEM123	63	1	0	1	0	0	0	0	0	0	1
ENSG00000048828	chr9	93451721	+	FAM120A	63	1	0	1	0	0	0	0	0	0	1
ENSG00000091483	chr1	241519761	-	FH	63	1	0	1	0	0	0	0	0	0	0
ENSG00000112984	chr5	138178997	+	KIF20A	63	1	0	1	0	0	0	0	1	0	0
ENSG00000155115	chr6	110958559	+	GTF3C6	62	1	0	1	0	0	0	0	0	0	0
ENSG00000156709	chrX	130165887	-	AIFM1	61	1	0	1	0	0	0	0	0	0	0
ENSG00000255302	chr15	48877885	+	EID1	61	1	0	1	0	0	0	0	0	0	1
ENSG00000205581	chr21	39349200	-	HMGN1	61	1	0	1	0	0	0	0	0	0	1
ENSG00000173113	chr11	64318084	-	TRMT112	61	1	0	1	0	0	0	0	0	0	1
ENSG00000244509	chr22	39014082	+	APOBEC3C	60	1	0	1	0	0	0	0	0	0	0
ENSG00000117724	chr1	214603194	+	CENPF	59	1	0	1	0	0	0	0	1	0	0
ENSG00000138363	chr2	215311816	+	ATIC	59	1	0	1	0	0	0	0	0	0	1
ENSG00000169020	chr4	674338	-	ATP5I	59	1	0	1	0	0	0	0	0	0	1
ENSG00000122218	chr1	160343248	-	COPA	59	1	0	1	0	0	0	0	0	0	1
ENSG00000116688	chr1	11980311	+	MFN2	58	1	0	1	0	0	0	0	0	0	1
ENSG00000151465	chr10	12195965	+	CDC123	57	1	0	1	0	0	0	0	0	0	1
ENSG00000101421	chr20	33811303	+	CHMP4B	57	1	0	1	0	0	0	0	0	0	0
ENSG00000119013	chr2	201071738	+	NDUFB3	57	1	0	1	0	0	0	0	0	0	1
ENSG00000115875	chr2	38751494	-	SRSF7	57	1	0	1	0	0	0	0	0	0	0
ENSG00000155380,ENSG00000281917	chr1	112956063	-	SLC16A1	56	1	0	1	0	0	0	0	1	0	0
ENSG00000075415	chr12	98593624	+	SLC25A3	56	1	0	1	0	0	0	0	0	0	1
ENSG00000282230,ENSG00000168615	chr8	38996985	+	ADAM9	56	1	0	1	0	0	0	0	1	0	0
ENSG00000106263	chr7	2354865	+	EIF3B	56	1	0	1	0	0	0	0	0	0	1
ENSG00000116120	chr2	222656337	-	FARSB	56	1	0	1	0	0	0	0	0	0	0
ENSG00000187840	chr8	38030340	+	EIF4EBP1	55	1	0	1	0	0	0	0	0	0	0
ENSG00000188976	chr1	959290	-	NOC2L	55	1	0	1	0	0	0	0	0	0	0
ENSG00000132383	chr17	1829983	+	RPA1	55	1	0	1	0	0	0	0	0	0	1
ENSG00000031698	chr1	109213981	+	SARS	55	1	0	1	0	0	0	0	0	0	1
ENSG00000111843	chr6	10722914	+	TMEM14C	55	1	0	1	0	0	0	0	0	0	0
ENSG00000170043	chr17	7931945	-	TRAPPC1	55	1	0	1	0	0	0	0	0	0	0
ENSG00000143612	chr1	154220606	-	C1orf43	54	1	0	1	0	0	0	0	0	0	0
ENSG00000179262	chr19	12945887	+	RAD23A	54	1	0	1	0	0	0	0	0	0	0
ENSG00000241343	chrX	101390823	+	RPL36A	54	1	0	1	0	0	0	0	0	0	1
ENSG00000064102	chr12	26938321	-	INTS13	53	1	0	1	0	0	0	0	0	0	0
ENSG00000154723	chr21	25735033	-	ATP5J	52	1	0	1	0	0	0	0	0	0	1
ENSG00000115866	chr2	135985684	-	DARS	52	1	0	1	0	0	0	0	0	0	1
ENSG00000141101	chr16	69754940	-	NOB1	52	1	0	1	0	0	0	0	0	0	0
ENSG00000163931	chr3	53256022	-	TKT	52	1	0	1	0	0	0	0	0	0	0
ENSG00000105185	chr19	32581067	+	PDCD5	52	1	0	1	0	0	0	0	0	0	0
ENSG00000084463	chr12	14803540	-	WBP11	52	1	0	1	0	0	0	0	0	0	0
ENSG00000100983	chr20	34955817	-	GSS	51	1	0	1	0	0	0	0	0	0	1
ENSG00000103035	chr16	74296774	+	PSMD7	51	1	0	1	0	0	0	0	0	0	0
ENSG00000215301	chrX	41333397	+	DDX3X	51	1	0	1	0	0	0	0	0	0	1
ENSG00000160877	chr19	13118336	+	NACC1	51	1	0	1	0	0	0	0	0	0	0
ENSG00000262473,ENSG00000159131	chr21	33542842	-	GART	51	1	0	1	0	0	0	0	0	0	0
ENSG00000136522	chr3	179604654	-	MRPL47	51	1	0	1	0	0	0	0	0	0	0
ENSG00000167005	chr16	56451375	-	NUDT21	51	1	0	1	0	0	0	0	0	0	0
ENSG00000004455	chr1	33036992	-	AK2	50	1	0	1	0	0	0	0	0	0	0
ENSG00000100442	chr14	45135319	-	FKBP3	50	1	0	1	0	0	0	0	0	0	1
ENSG00000003056	chr12	8949955	-	M6PR	50	1	0	1	0	0	0	0	0	0	0
ENSG00000164754	chr8	116874866	-	RAD21	50	1	0	1	0	0	0	0	0	0	1
ENSG00000104852	chr19	49085422	+	SNRNP70	50	1	0	1	0	0	0	0	0	0	1
ENSG00000074695	chr18	59359962	-	LMAN1	49	1	0	1	0	0	0	0	0	0	0
ENSG00000187109	chr12	76085033	-	NAP1L1	48	1	0	1	0	0	0	0	0	0	1
ENSG00000168078	chr8	27838082	-	PBK	48	1	0	1	0	0	0	0	1	0	0
ENSG00000142945	chr1	44739819	+	KIF2C	48	1	0	1	0	0	0	0	0	0	0
ENSG00000109919	chr11	47642623	-	MTCH2	48	1	0	1	0	0	0	0	0	0	1
ENSG00000143569	chr1	154220848	+	UBAP2L	48	1	0	1	0	0	0	0	0	0	0
ENSG00000102054	chrX	16869886	-	RBBP7	47	1	0	1	0	0	0	0	0	0	1
ENSG00000138160	chr10	92593285	+	KIF11	47	1	0	1	0	0	0	0	0	0	0
ENSG00000174780	chr4	56466914	+	SRP72	47	1	0	1	0	0	0	0	0	0	1
ENSG00000168710	chr1	109984685	+	AHCYL1	47	1	0	1	0	0	0	0	0	0	1
ENSG00000136108	chr13	52455466	+	CKAP2	47	1	0	1	0	0	0	0	1	0	0
ENSG00000102241	chrX	136497078	+	HTATSF1	47	1	0	1	0	0	0	0	0	0	0
ENSG00000122140	chr9	135499983	+	MRPS2	47	1	0	1	0	0	0	0	0	0	0
ENSG00000143545	chr1	153986352	-	RAB13	47	1	0	1	0	0	0	0	0	0	0
ENSG00000116161	chr1	174999732	+	CACYBP	46	1	0	1	0	0	0	0	1	0	1
ENSG00000176105	chr18	812546	-	YES1	46	1	0	1	0	0	0	0	0	0	0
ENSG00000178999	chr17	8210582	-	AURKB	46	1	0	1	0	0	0	0	0	0	0
ENSG00000132361	chr17	2712020	-	CLUH	46	1	0	1	0	0	0	0	0	0	0
ENSG00000113407	chr5	33440964	+	TARS	45	1	0	1	0	0	0	0	0	0	0
ENSG00000160752	chr1	155308915	+	FDPS	45	1	0	1	0	0	0	0	0	0	0
ENSG00000119471	chr9	112379936	+	HSDL2	45	1	0	1	0	0	0	0	0	0	0
ENSG00000162430	chr1	25800175	+	SELENON	45	1	0	1	0	0	0	0	0	0	0
ENSG00000133706	chr5	146182660	-	LARS	44	1	0	1	0	0	0	0	0	0	1
ENSG00000095319	chr9	128947698	+	NUP188	44	1	0	1	0	0	0	0	0	0	0
ENSG00000143149	chr1	165698863	-	ALDH9A1	44	1	0	1	0	0	0	0	0	0	1
ENSG00000198931	chr16	88811944	-	APRT	44	1	0	1	0	0	0	0	0	0	0
ENSG00000175756	chr1	1375157	-	AURKAIP1	44	1	0	1	0	0	0	0	0	0	1
ENSG00000185721	chr22	31399522	+	DRG1	44	1	0	1	0	0	0	0	0	0	0
ENSG00000100462	chr14	22929585	-	PRMT5	44	1	0	1	0	0	0	0	0	0	0
ENSG00000134684	chr1	32818153	-	YARS	44	1	0	1	0	0	0	0	0	0	1
ENSG00000133872	chr8	30083207	-	SARAF	43	1	0	1	0	0	0	0	0	0	0
ENSG00000113583	chr5	133968787	-	C5orf15	43	1	0	1	0	0	0	0	0	0	1
ENSG00000100567	chr14	58244830	+	PSMA3	43	1	0	1	0	0	0	0	0	0	1
ENSG00000143314	chr1	156741088	-	MRPL24	43	1	0	1	0	0	0	0	0	0	0
ENSG00000169136	chr19	49929142	+	ATF5	42	1	0	1	0	0	0	0	0	1	0
ENSG00000131143	chr16	85799692	+	COX4I1	42	1	0	1	0	0	0	0	0	0	1
ENSG00000163655	chr3	155870535	+	GMPS	42	1	0	1	0	0	0	0	0	0	1
ENSG00000113068	chr5	140303121	-	PFDN1	42	1	0	1	0	0	0	0	0	0	0
ENSG00000163811	chr2	28894642	+	WDR43	42	1	0	1	0	0	0	0	0	0	0
ENSG00000134287	chr12	48957551	-	ARF3	42	1	0	1	0	0	0	0	0	0	1
ENSG00000066322	chr1	43367738	-	ELOVL1	42	1	0	1	0	0	0	0	0	0	0
ENSG00000179115	chr19	12933715	-	FARSA	42	1	0	1	0	0	0	0	0	0	0
ENSG00000132382	chr17	4555386	-	MYBBP1A	42	1	0	1	0	0	0	0	0	0	0
ENSG00000082641	chr17	48048358	+	NFE2L1	41	1	0	1	0	0	0	0	0	1	1
ENSG00000127837	chr2	218270178	-	AAMP	41	1	0	1	0	0	0	0	0	0	0
ENSG00000203760	chr6	126340173	+	CENPW	41	1	0	1	0	0	0	0	1	0	0
ENSG00000168209	chr10	72273919	+	DDIT4	41	1	0	1	0	0	0	0	0	0	0
ENSG00000113552	chr5	142012794	-	GNPDA1	41	1	0	1	0	0	0	0	0	0	0
ENSG00000112110	chr6	159790465	+	MRPL18	41	1	0	1	0	0	0	0	0	0	1
ENSG00000266412	chr10	46030607	-	NCOA4	41	1	0	1	0	0	0	0	0	1	1
ENSG00000189266	chr1	23959811	+	PNRC2	41	1	0	1	0	0	0	0	0	0	1
ENSG00000081154	chr3	101574094	+	PCNP	40	1	0	1	0	0	0	0	0	0	1
ENSG00000168883	chr2	85616185	+	USP39	40	1	0	1	0	0	0	0	0	0	0
ENSG00000171490	chr16	11851585	-	RSL1D1	39	1	0	1	0	0	0	0	0	0	0
ENSG00000133318	chr11	63681482	+	RTN3	39	1	0	1	0	0	0	0	0	0	1
ENSG00000145494	chr5	1801399	+	NDUFS6	39	1	0	1	0	0	0	0	0	0	1
ENSG00000113575	chr5	134226142	-	PPP2CA	39	1	0	1	0	0	0	0	0	0	1
ENSG00000017797	chr18	9475008	+	RALBP1	38	1	0	1	0	0	0	0	0	0	0
ENSG00000211460	chr2	121755532	+	TSN	38	1	0	1	0	0	0	0	0	0	1
ENSG00000104131	chr15	44537056	+	EIF3J	38	1	0	1	0	0	0	0	0	0	1
ENSG00000166595	chr16	66934400	-	FAM96B	38	1	0	1	0	0	0	0	0	0	1
ENSG00000185787	chr15	78872813	+	MORF4L1	38	1	0	1	0	0	0	0	0	0	1
ENSG00000144043	chr2	70994945	-	TEX261	38	1	0	1	0	0	0	0	0	0	1
ENSG00000122952	chr10	56361275	-	ZWINT	38	1	0	1	0	0	0	0	1	0	0
ENSG00000089248	chr12	112013315	+	ERP29	37	1	0	1	0	0	0	0	0	0	1
ENSG00000114503	chr3	196942597	-	NCBP2	37	1	0	1	0	0	0	0	0	0	1
ENSG00000084073	chr1	40258106	+	ZMPSTE24	37	1	0	1	0	0	0	0	0	0	1
ENSG00000114978	chr2	74178868	-	MOB1A	37	1	0	1	0	0	0	0	0	0	0
ENSG00000182180	chr10	73252693	-	MRPS16	37	1	0	1	0	0	0	0	0	0	0
ENSG00000125901	chr20	3045944	+	MRPS26	37	1	0	1	0	0	0	0	0	0	0
ENSG00000100911	chr14	24147221	-	PSME2	37	1	0	1	0	0	0	0	0	0	1
ENSG00000157593	chr6	44257554	-	SLC35B2	37	1	0	1	0	0	0	0	0	0	0
ENSG00000167635	chr19	36214601	+	ZNF146	37	1	0	1	0	0	0	0	0	1	1
ENSG00000125971	chr20	34516408	+	DYNLRB1	36	1	0	1	0	0	0	0	1	0	1
ENSG00000087087	chr7	100875187	+	SRRT	36	1	0	1	0	0	0	0	0	0	1
ENSG00000149428,ENSG00000280682	chr11	119057137	-	HYOU1	36	1	0	1	0	0	0	0	0	0	1
ENSG00000099817	chr19	1095357	-	POLR2E	36	1	0	1	0	0	0	0	0	0	0
ENSG00000101843	chrX	108091618	-	PSMD10	36	1	0	1	0	0	0	0	0	0	1
ENSG00000139131	chr12	32755902	-	YARS2	35	1	0	1	0	0	0	0	0	0	0
ENSG00000138107	chr10	102502711	-	ACTR1A	35	1	0	1	0	0	0	0	0	0	0
ENSG00000138085	chr2	27212030	+	ATRAID	35	1	0	1	0	0	0	0	0	0	0
ENSG00000119689	chr14	74881892	+	DLST	35	1	0	1	0	0	0	0	0	0	0
ENSG00000035141	chr2	70302090	-	FAM136A	35	1	0	1	0	0	0	0	0	0	1
ENSG00000138678	chr4	83535913	+	GPAT3	35	1	0	1	0	0	0	0	0	0	0
ENSG00000125844	chr20	17682283	-	RRBP1	35	1	0	1	0	0	0	0	0	0	0
ENSG00000078808	chr1	1232001	-	SDF4	35	1	0	1	0	0	0	0	0	0	1
ENSG00000172053	chr3	49105135	-	QARS	34	1	0	1	0	0	0	0	0	0	1
ENSG00000049541	chr7	74254444	-	RFC2	34	1	0	1	0	0	0	0	0	0	0
ENSG00000132824	chr20	44522109	-	SERINC3	34	1	0	1	0	0	0	0	0	0	1
ENSG00000167088	chr18	21612266	+	SNRPD1	34	1	0	1	0	0	0	0	1	0	1
ENSG00000108946	chr17	68512378	+	PRKAR1A	33	1	0	1	0	0	0	0	0	0	1
ENSG00000196504	chr2	152717981	-	PRPF40A	33	1	0	1	0	0	0	0	0	0	1
ENSG00000139684	chr13	46797232	-	ESD	33	1	0	1	0	0	0	0	0	0	1
ENSG00000053372	chr1	19251538	+	MRTO4	33	1	0	1	0	0	0	0	0	0	0
ENSG00000047315	chr4	56977741	+	POLR2B	33	1	0	1	0	0	0	0	0	0	1
ENSG00000111371	chr12	46267701	-	SLC38A1	33	1	0	1	0	0	0	0	0	0	0
ENSG00000134375	chr1	201955490	+	TIMM17A	33	1	0	1	0	0	0	0	0	0	1
ENSG00000159202	chr17	48908368	+	UBE2Z	33	1	0	1	0	0	0	0	0	0	1
ENSG00000067955	chr16	67029244	+	CBFB	32	1	0	1	0	0	0	0	0	1	1
ENSG00000132388	chr17	4366482	-	UBE2G1	32	1	0	1	0	0	0	0	0	0	1
ENSG00000085733	chr11	70398540	+	CTTN	32	1	0	1	0	0	0	0	1	0	0
ENSG00000160208	chr21	43659547	+	RRP1B	32	1	0	1	0	0	0	0	0	0	0
ENSG00000132676	chr1	155689057	+	DAP3	32	1	0	1	0	0	0	0	0	0	0
ENSG00000166851	chr16	23678821	+	PLK1	32	1	0	1	0	0	0	0	0	0	0
ENSG00000105518	chr19	11346046	-	TMEM205	32	1	0	1	0	0	0	0	0	0	0
ENSG00000109084	chr17	28319094	+	TMEM97	32	1	0	1	0	0	0	0	0	0	0
ENSG00000184432	chr3	139389732	-	COPB2	31	1	0	1	0	0	0	0	0	0	1
ENSG00000173402	chr3	49470131	+	DAG1	31	1	0	1	0	0	0	0	0	0	0
ENSG00000134248	chr1	110407942	-	LAMTOR5	31	1	0	1	0	0	0	0	0	0	0
ENSG00000120727	chr5	139342441	+	PAIP2	31	1	0	1	0	0	0	0	0	0	0
ENSG00000169692	chr9	136687423	-	AGPAT2	31	1	0	1	0	0	0	0	0	0	0
ENSG00000164615	chr5	134738500	+	CAMLG	31	1	0	1	0	0	0	0	0	0	1
ENSG00000205250	chr16	67192168	+	E2F4	31	1	0	1	0	0	0	0	0	1	0
ENSG00000104823,ENSG00000282853	chr19	38832005	-	ECH1	31	1	0	1	0	0	0	0	0	0	0
ENSG00000104812	chr19	48993309	-	GYS1	31	1	0	1	0	0	0	0	0	0	0
ENSG00000124789	chr6	17706834	-	NUP153	31	1	0	1	0	0	0	0	0	0	1
ENSG00000166889	chr11	59668980	-	PATL1	31	1	0	1	0	0	0	0	0	0	0
ENSG00000141959	chr21	44300050	+	PFKL	31	1	0	1	0	0	0	0	0	0	0
ENSG00000173456	chr11	119334526	+	RNF26	31	1	0	1	0	0	0	0	0	0	0
ENSG00000179918	chr16	30446181	-	SEPHS2	31	1	0	1	0	0	0	0	0	0	1
ENSG00000143155	chr1	168178932	+	TIPRL	31	1	0	1	0	0	0	0	0	0	0
ENSG00000100216	chr22	38681947	+	TOMM22	31	1	0	1	0	0	0	0	0	0	0
ENSG00000011260	chr17	51260527	+	UTP18	31	1	0	1	0	0	0	0	0	0	1
ENSG00000107625	chr10	68901277	+	DDX50	30	1	0	1	0	0	0	0	0	0	1
ENSG00000119655	chr14	74493512	-	NPC2	30	1	0	1	0	0	0	0	0	0	1
ENSG00000029363	chr6	136289851	-	BCLAF1	30	1	0	1	0	0	0	0	0	1	1
ENSG00000111726	chr12	22046173	+	CMAS	30	1	0	1	0	0	0	0	0	0	0
ENSG00000135521	chr6	143843343	+	LTV1	30	1	0	1	0	0	0	0	0	0	0
ENSG00000167792	chr11	67606851	+	NDUFV1	30	1	0	1	0	0	0	0	0	0	1
ENSG00000182872	chrX	47145446	+	RBM10	30	1	0	1	0	0	0	0	0	0	0
ENSG00000197780	chr1	109076002	-	TAF13	30	1	0	1	0	0	0	0	0	0	0
ENSG00000100991	chr20	35092871	-	TRPC4AP	29	1	0	1	0	0	0	0	0	0	0
ENSG00000114767	chr3	51941941	-	RRP9	29	1	0	1	0	0	0	0	0	0	0
ENSG00000188725	chr5	61162474	-	SMIM15	29	1	0	1	0	0	0	0	0	0	0
ENSG00000104998	chr19	14031747	+	IL27RA	29	1	0	1	0	0	0	0	0	0	0
ENSG00000129250	chr17	4997947	+	KIF1C	29	1	0	1	0	0	0	0	0	0	0
ENSG00000118508	chr6	146543692	+	RAB32	29	1	0	1	0	0	0	0	0	0	0
ENSG00000164091	chr3	52278643	-	WDR82	29	1	0	1	0	0	0	0	0	0	1
ENSG00000143106	chr1	109426351	-	PSMA5	28	1	0	1	0	0	0	0	0	0	0
ENSG00000137876	chr15	55197067	-	RSL24D1	27	1	0	1	0	0	0	0	0	0	1
ENSG00000147162	chrX	71533082	+	OGT	27	1	0	1	0	0	0	0	0	0	1
ENSG00000123146	chr19	14381443	+	ADGRE5	27	1	0	1	0	0	0	0	0	0	0
ENSG00000109111	chr17	28662090	+	SUPT6H	27	1	0	1	0	0	0	0	0	0	0
ENSG00000174695	chr5	83077496	-	TMEM167A	27	1	0	1	0	0	0	0	0	0	0
ENSG00000051523	chr16	88651152	-	CYBA	27	1	0	1	0	0	0	0	0	0	0
ENSG00000004779	chr16	23596291	-	NDUFAB1	27	1	0	1	0	0	0	0	0	0	1
ENSG00000110713	chr11	3797792	-	NUP98	27	1	0	1	0	0	0	0	0	0	0
ENSG00000106397	chr7	101217673	-	PLOD3	27	1	0	1	0	0	0	0	0	0	1
ENSG00000148908	chr10	119542708	-	RGS10	27	1	0	1	0	0	0	0	0	0	0
ENSG00000141753	chr17	40443460	+	IGFBP4	26	1	0	1	0	0	0	0	0	0	0
ENSG00000126088	chr1	45012146	+	UROD	26	1	0	1	0	0	0	0	0	0	1
ENSG00000100813	chr14	23095614	-	ACIN1	26	1	0	1	0	0	0	0	0	0	0
ENSG00000130770	chr1	28236132	+	ATPIF1	26	1	0	1	0	0	0	0	0	0	1
ENSG00000167674	chr19	4472286	+	HDGFL2	26	1	0	1	0	0	0	0	0	0	0
ENSG00000189043	chr7	10940256	-	NDUFA4	26	1	0	1	0	0	0	0	0	0	1
ENSG00000130202	chr19	44846525	+	NECTIN2	26	1	0	1	0	0	0	0	0	0	0
ENSG00000078246	chr12	2890906	+	TULP3	26	1	0	1	0	0	0	0	0	0	0
ENSG00000124535	chr6	2765413	+	WRNIP1	26	1	0	1	0	0	0	0	0	0	0
ENSG00000122642	chr7	32957403	+	FKBP9	25	1	0	1	0	0	0	0	0	0	0
ENSG00000164062	chr3	49674001	+	APEH	25	1	0	1	0	0	0	0	0	0	0
ENSG00000104853	chr19	44955245	+	CLPTM1	25	1	0	1	0	0	0	0	0	0	0
ENSG00000117748	chr1	27914746	-	RPA2	25	1	0	1	0	0	0	0	0	0	1
ENSG00000066279	chr1	197146694	-	ASPM	25	1	0	1	0	0	0	0	0	0	0
ENSG00000080986	chr18	2571510	+	NDC80	25	1	0	1	0	0	0	0	1	0	0
ENSG00000165688	chr9	136410569	+	PMPCA	25	1	0	1	0	0	0	0	0	0	0
ENSG00000244462	chr20	35664916	-	RBM12	25	1	0	1	0	0	0	0	0	0	0
ENSG00000155827	chr9	101533850	+	RNF20	25	1	0	1	0	0	0	0	0	0	0
ENSG00000087077	chr7	100867137	+	TRIP6	25	1	0	1	0	0	0	0	0	0	0
ENSG00000169957	chr16	30526589	-	ZNF768	25	1	0	1	0	0	0	0	0	1	0
ENSG00000143164	chr1	167936817	+	DCAF6	24	1	0	1	0	0	0	0	0	0	1
ENSG00000072210	chr17	19648750	+	ALDH3A2	24	1	0	1	0	0	0	0	0	0	0
ENSG00000106305	chr7	6009244	+	AIMP2	24	1	0	1	0	0	0	0	0	0	1
ENSG00000107566	chr10	100188334	-	ERLIN1	24	1	0	1	0	0	0	0	0	0	0
ENSG00000147536	chr8	41529205	+	GINS4	24	1	0	1	0	0	0	0	0	0	0
ENSG00000100522	chr14	52791601	-	GNPNAT1	24	1	0	1	0	0	0	0	0	0	0
ENSG00000115761	chr2	10689967	-	NOL10	24	1	0	1	0	0	0	0	0	0	0
ENSG00000163344	chr1	154936991	-	PMVK	24	1	0	1	0	0	0	0	0	0	0
ENSG00000183741	chr22	38872314	-	CBX6	24	1	0	1	0	0	0	0	0	0	1
ENSG00000067248	chr5	55307722	-	DHX29	24	1	0	1	0	0	0	0	0	0	1
ENSG00000055211	chr6	149566293	+	GINM1	24	1	0	1	0	0	0	0	0	0	0
ENSG00000121152	chr2	96335786	+	NCAPH	24	1	0	1	0	0	0	0	0	0	0
ENSG00000213281	chr1	114716894	-	NRAS	24	1	0	1	0	0	0	0	0	0	0
ENSG00000171497	chr4	158723396	-	PPID	24	1	0	1	0	0	0	0	0	0	1
ENSG00000138398	chr2	169584339	+	PPIG	24	1	0	1	0	0	0	0	0	0	0
ENSG00000100934	chr14	39103528	-	SEC23A	24	1	0	1	0	0	0	0	1	0	0
ENSG00000066117	chr12	50084971	+	SMARCD1	24	1	0	1	0	0	0	0	0	0	0
ENSG00000107164	chr9	130579605	+	FUBP3	23	1	0	1	0	0	0	0	0	0	0
ENSG00000281289,ENSG00000160285	chr21	46228824	-	LSS	23	1	0	1	0	0	0	0	0	0	0
ENSG00000162670	chr1	190477882	-	BRINP3	23	1	0	1	0	0	0	0	0	0	0
ENSG00000014216	chr11	65182461	+	CAPN1	23	1	0	1	0	0	0	0	0	0	0
ENSG00000110104	chr11	60842070	+	CCDC86	23	1	0	1	0	0	0	0	0	0	0
ENSG00000130724	chr19	58554638	-	CHMP2A	23	1	0	1	0	0	0	0	0	0	1
ENSG00000158435	chr2	101252801	+	CNOT11	23	1	0	1	0	0	0	0	0	0	0
ENSG00000111652	chr12	6723740	+	COPS7A	23	1	0	1	0	0	0	0	0	0	0
ENSG00000132792	chr20	37694005	+	CTNNBL1	23	1	0	1	0	0	0	0	0	0	0
ENSG00000148308	chr9	133031003	+	GTF3C5	23	1	0	1	0	0	0	0	0	0	0
ENSG00000135862	chr1	183023459	+	LAMC1	23	1	0	1	0	0	0	0	0	0	0
ENSG00000125686	chr17	39451286	-	MED1	23	1	0	1	0	0	0	0	0	0	0
ENSG00000116898	chr1	36464437	-	MRPS15	23	1	0	1	0	0	0	0	0	0	0
ENSG00000147471	chr8	37762592	+	PLPBP	23	1	0	1	0	0	0	0	0	0	0
ENSG00000109113	chr17	28718268	-	RAB34	23	1	0	1	0	0	0	0	1	0	0
ENSG00000123091	chr1	51236270	+	RNF11	23	1	0	1	0	0	0	0	0	0	1
ENSG00000097007	chr9	130713945	+	ABL1	22	1	0	1	0	0	0	0	0	0	1
ENSG00000168393	chr2	241686991	-	DTYMK	22	1	0	1	0	0	0	0	0	0	0
ENSG00000121060	chr17	56914038	-	TRIM25	22	1	0	1	0	0	0	0	0	0	0
ENSG00000125351	chrX	119852998	-	UPF3B	22	1	0	1	0	0	0	0	0	0	0
ENSG00000137124	chr9	38392663	+	ALDH1B1	22	1	0	1	0	0	0	0	0	0	0
ENSG00000126453	chr19	49665141	+	BCL2L12	22	1	0	1	0	0	0	0	0	0	0
ENSG00000156535	chr6	73696103	+	CD109	22	1	0	1	0	0	0	0	1	0	0
ENSG00000146670	chr11	65084151	-	CDCA5	22	1	0	1	0	0	0	0	0	0	0
ENSG00000188554	chr17	43170480	+	NBR1	22	1	0	1	0	0	0	0	0	0	1
ENSG00000137955	chr1	75786200	+	RABGGTB	22	1	0	1	0	0	0	0	0	0	1
ENSG00000126461	chr19	49642124	+	SCAF1	22	1	0	1	0	0	0	0	0	0	0
ENSG00000125520	chr20	63739860	+	SLC2A4RG	22	1	0	1	0	0	0	0	0	0	0
ENSG00000130640	chr10	133309156	-	TUBGCP2	22	1	0	1	0	0	0	0	0	0	0
ENSG00000147130	chrX	71254140	-	ZMYM3	22	1	0	1	0	0	0	0	0	0	0
ENSG00000072803	chr5	172006640	-	FBXW11	21	1	0	1	0	0	0	0	0	0	0
ENSG00000004864	chr7	96322147	-	SLC25A13	21	1	0	1	0	0	0	0	0	0	0
ENSG00000135334	chr6	87702209	-	AKIRIN2	21	1	0	1	0	0	0	0	0	0	0
ENSG00000143476	chr1	212035576	+	DTL	21	1	0	1	0	0	0	0	1	0	0
ENSG00000115504	chr2	62705865	+	EHBP1	21	1	0	1	0	0	0	0	0	0	0
ENSG00000069248	chr1	229508341	-	NUP133	21	1	0	1	0	0	0	0	0	0	1
ENSG00000123064	chr12	113185479	-	DDX54	21	1	0	1	0	0	0	0	0	0	0
ENSG00000089327	chr19	35154729	+	FXYD5	21	1	0	1	0	0	0	0	1	0	1
ENSG00000088888	chr20	3846842	+	MAVS	21	1	0	1	0	0	0	0	0	0	0
ENSG00000099624	chr19	1241749	+	ATP5D	21	1	0	1	0	0	0	0	0	0	0
ENSG00000064726	chr15	83067354	-	BTBD1	21	1	0	1	0	0	0	0	0	0	1
ENSG00000169217	chr16	30355361	-	CD2BP2	21	1	0	1	0	0	0	0	0	0	0
ENSG00000181924	chr11	73876988	-	COA4	21	1	0	1	0	0	0	0	0	0	0
ENSG00000089048	chr20	13784886	-	ESF1	21	1	0	1	0	0	0	0	0	0	0
ENSG00000077348	chr19	41397479	-	EXOSC5	21	1	0	1	0	0	0	0	0	0	0
ENSG00000138796	chr4	107989713	+	HADH	21	1	0	1	0	0	0	0	0	0	0
ENSG00000213965	chr19	32691960	+	NUDT19	21	1	0	1	0	0	0	0	0	0	0
ENSG00000165609	chr10	12196124	-	NUDT5	21	1	0	1	0	0	0	0	0	0	0
ENSG00000153989	chr6	117675501	+	NUS1	21	1	0	1	0	0	0	0	0	0	0
ENSG00000107960	chr10	103918205	-	STN1	21	1	0	1	0	0	0	0	0	0	0
ENSG00000163714	chr3	143001538	+	U2SURP	21	1	0	1	0	0	0	0	0	0	0
ENSG00000188021	chrX	56563638	+	UBQLN2	21	1	0	1	0	0	0	0	0	0	1
ENSG00000105583	chr19	12671356	-	WDR83OS	21	1	0	1	0	0	0	0	0	0	0
ENSG00000058673	chr1	203795694	+	ZC3H11A	21	1	0	1	0	0	0	0	0	0	1
ENSG00000023697	chr12	15911171	+	DERA	20	1	0	1	0	0	0	0	0	0	1
ENSG00000137574	chr8	55773141	+	TGS1	20	1	0	1	0	0	0	0	0	0	0
ENSG00000163882	chr3	184363433	+	POLR2H	20	1	0	1	0	0	0	0	0	0	1
ENSG00000122035	chr13	27270326	+	RASL11A	20	1	0	1	0	0	0	0	0	0	0
ENSG00000171865	chr2	3558616	-	RNASEH1	20	1	0	1	0	0	0	0	0	0	0
ENSG00000164252	chr5	77030384	+	AGGF1	20	1	0	1	0	0	0	0	0	0	0
ENSG00000112983	chr5	138178986	-	BRD8	20	1	0	1	0	0	0	0	0	0	0
ENSG00000137200	chr6	37433219	+	CMTR1	20	1	0	1	0	0	0	0	0	0	0
ENSG00000023892	chr6	35297851	+	DEF6	20	1	0	1	0	0	0	0	0	0	0
ENSG00000127463	chr1	19251552	-	EMC1	20	1	0	1	0	0	0	0	0	0	0
ENSG00000101193	chr20	62938118	+	GID8	20	1	0	1	0	0	0	0	0	0	0
ENSG00000149357	chr11	72103387	-	LAMTOR1	20	1	0	1	0	0	0	0	0	0	0
ENSG00000129255	chr17	7583646	+	MPDU1	20	1	0	1	0	0	0	0	0	0	0
ENSG00000115364	chr2	75646782	+	MRPL19	20	1	0	1	0	0	0	0	0	0	0
ENSG00000168092	chr11	117144266	+	PAFAH1B2	20	1	0	1	0	0	0	0	0	0	0
ENSG00000152556	chr12	48105922	+	PFKM	20	1	0	1	0	0	0	0	0	0	1
ENSG00000163964	chr3	196712410	+	PIGX	20	1	0	1	0	0	0	0	0	0	0
ENSG00000111247	chr12	4538889	+	RAD51AP1	20	1	0	1	0	0	0	0	0	0	0
ENSG00000072042	chr14	67695814	-	RDH11	20	1	0	1	0	0	0	0	0	0	0
ENSG00000103549	chr16	30761996	+	RNF40	20	1	0	1	0	0	0	0	0	0	0
ENSG00000140264	chr15	43792329	+	SERF2	20	1	0	1	0	0	0	0	0	0	1
ENSG00000113649	chr5	146447311	+	TCERG1	20	1	0	1	0	0	0	0	0	0	1
ENSG00000182087	chr19	1021179	-	TMEM259	20	1	0	1	0	0	0	0	0	0	0
ENSG00000119616	chr14	74713143	+	FCF1	19	1	0	1	0	0	0	0	0	0	0
ENSG00000165671	chr5	177133924	+	NSD1	19	1	0	1	0	0	0	0	0	0	0
ENSG00000156304	chr21	31732075	-	SCAF4	19	1	0	1	0	0	0	0	0	0	0
ENSG00000166848	chr16	75647785	+	TERF2IP	19	1	0	1	0	0	0	0	0	0	1
ENSG00000198833	chr6	89352848	-	UBE2J1	19	1	0	1	0	0	0	0	0	0	0
ENSG00000112578	chr6	41921187	+	BYSL	19	1	0	1	0	0	0	0	0	0	0
ENSG00000115649	chr2	219178106	-	CNPPD1	19	1	0	1	0	0	0	0	0	0	0
ENSG00000183258	chr5	177517469	-	DDX41	19	1	0	1	0	0	0	0	0	0	1
ENSG00000110367	chr11	118790948	-	DDX6	19	1	0	1	0	0	0	0	0	0	0
ENSG00000005100	chr17	5469060	-	DHX33	19	1	0	1	0	0	0	0	0	0	0
ENSG00000246705	chr12	14774382	+	H2AFJ	19	1	0	1	0	0	0	0	0	0	0
ENSG00000170445	chr5	140692024	-	HARS	19	1	0	1	0	0	0	0	0	0	0
ENSG00000177733	chr5	137754376	-	HNRNPA0	19	1	0	1	0	0	0	0	0	0	1
ENSG00000136536	chr2	159712498	+	MARCH7	19	1	0	1	0	0	0	0	0	0	1
ENSG00000122687	chr7	2242198	-	MRM2	19	1	0	1	0	0	0	0	0	0	0
ENSG00000169288	chr4	77862519	+	MRPL1	19	1	0	1	0	0	0	0	0	0	0
ENSG00000140157	chr15	22838659	+	NIPA2	19	1	0	1	0	0	0	0	0	0	1
ENSG00000169251	chr3	161221307	+	NMD3	19	1	0	1	0	0	0	0	0	0	0
ENSG00000161217	chr3	196287713	-	PCYT1A	19	1	0	1	0	0	0	0	0	0	0
ENSG00000198805	chr14	20469378	+	PNP	19	1	0	1	0	0	0	0	0	0	0
ENSG00000132300	chr2	86106181	+	PTCD3	19	1	0	1	0	0	0	0	0	0	0
ENSG00000144567	chr2	219178216	+	RETREG2	19	1	0	1	0	0	0	0	0	0	0
ENSG00000169241	chr1	155135849	+	SLC50A1	19	1	0	1	0	0	0	0	0	0	0
ENSG00000112079	chr6	36547470	-	STK38	19	1	0	1	0	0	0	0	0	0	0
ENSG00000163444	chr1	203007385	+	TMEM183A	19	1	0	1	0	0	0	0	0	0	0
ENSG00000111237	chr12	110501503	-	VPS29	19	1	0	1	0	0	0	0	0	0	0
ENSG00000164466	chr5	175478394	+	SFXN1	18	1	0	1	0	0	0	0	0	0	0
ENSG00000120656	chr1	28643005	-	TAF12	18	1	0	1	0	0	0	0	0	0	0
ENSG00000174939	chr16	29900719	+	ASPHD1	18	1	0	1	0	0	0	0	0	0	0
ENSG00000128654	chr2	176269418	+	MTX2	18	1	0	1	0	0	0	0	0	0	0
ENSG00000109685	chr4	1892844	+	NSD2	18	1	0	1	0	0	0	0	0	0	0
ENSG00000125630	chr2	112542035	+	POLR1B	18	1	0	1	0	0	0	0	0	0	1
ENSG00000239900	chr22	40346499	+	ADSL	18	1	0	1	0	0	0	0	0	0	1
ENSG00000159147	chr21	33588708	-	DONSON	18	1	0	1	0	0	0	0	0	0	0
ENSG00000162076	chr16	2883185	+	FLYWCH2	18	1	0	1	0	0	0	0	0	0	0
ENSG00000155393	chr16	50065940	+	HEATR3	18	1	0	1	0	0	0	0	0	0	0
ENSG00000165458	chr11	72224780	+	INPPL1	18	1	0	1	0	0	0	0	0	0	0
ENSG00000178988	chr4	6709880	-	MRFAP1L1	18	1	0	1	0	0	0	0	0	0	1
ENSG00000125445	chr17	75261673	+	MRPS7	18	1	0	1	0	0	0	0	0	0	0
ENSG00000139579	chr12	56224358	+	NABP2	18	1	0	1	0	0	0	0	0	0	0
ENSG00000168268	chr3	52533777	-	NT5DC2	18	1	0	1	0	0	0	0	1	0	0
ENSG00000134186	chr1	108692322	+	PRPF38B	18	1	0	1	0	0	0	0	0	0	0
ENSG00000205937	chr16	2267603	-	RNPS1	18	1	0	1	0	0	0	0	0	0	1
ENSG00000174938	chr16	29899264	-	SEZ6L2	18	1	0	1	0	0	0	0	0	0	0
ENSG00000141380	chr18	26090625	-	SS18	18	1	0	1	0	0	0	0	0	0	0
ENSG00000007520	chr16	1351911	-	TSR3	18	1	0	1	0	0	0	0	0	0	0
ENSG00000132467	chr4	70688478	+	UTP3	18	1	0	1	0	0	0	0	0	0	0
ENSG00000119541	chr18	63422463	-	VPS4B	18	1	0	1	0	0	0	0	0	0	1
ENSG00000108100	chr10	35336873	+	CCNY	17	1	0	1	0	0	0	0	0	0	0
ENSG00000099800	chr19	2427894	-	TIMM13	17	1	0	1	0	0	0	0	0	0	0
ENSG00000136699	chr2	130182750	-	SMPD4	17	1	0	1	0	0	0	0	0	0	0
ENSG00000127481	chr1	19210276	-	UBR4	17	1	0	1	0	0	0	0	0	0	1
ENSG00000197785	chr1	1512174	+	ATAD3A	17	1	0	1	0	0	0	0	0	0	0
ENSG00000166171	chr10	101588287	+	DPCD	17	1	0	1	0	0	0	0	0	0	0
ENSG00000176953	chr16	28950936	+	NFATC2IP	17	1	0	1	0	0	0	0	0	0	0
ENSG00000136824	chr9	104094259	+	SMC2	17	1	0	1	0	0	0	0	1	0	0
ENSG00000172009	chr19	2785459	+	THOP1	17	1	0	1	0	0	0	0	0	0	0
ENSG00000116857	chr1	201154501	-	TMEM9	17	1	0	1	0	0	0	0	0	0	0
ENSG00000170779	chr14	105021148	-	CDCA4	17	1	0	1	0	0	0	0	0	0	0
ENSG00000115163	chr2	26785996	+	CENPA	17	1	0	1	0	0	0	0	0	0	0
ENSG00000005700,ENSG00000283068	chr6	82247754	-	IBTK	17	1	0	1	0	0	0	0	0	0	0
ENSG00000182149	chr16	71894718	+	IST1	17	1	0	1	0	0	0	0	0	0	0
ENSG00000108848	chr17	50719598	+	LUC7L3	17	1	0	1	0	0	0	0	0	0	1
ENSG00000112651	chr6	43059806	-	MRPL2	17	1	0	1	0	0	0	0	0	0	0
ENSG00000087263	chr16	56451489	+	OGFOD1	17	1	0	1	0	0	0	0	0	0	0
ENSG00000088356	chr20	31952092	-	PDRG1	17	1	0	1	0	0	0	0	0	0	0
ENSG00000068654	chr2	86106155	-	POLR1A	17	1	0	1	0	0	0	0	0	0	0
ENSG00000145740	chr5	69093645	+	SLC30A5	17	1	0	1	0	0	0	0	0	0	0
ENSG00000125755	chr19	45863290	-	SYMPK	17	1	0	1	0	0	0	0	0	0	0
ENSG00000198677	chr5	95555007	-	TTC37	17	1	0	1	0	0	0	0	0	0	0
ENSG00000248333	chr1	1659012	-	CDK11B	16	1	0	1	0	0	0	0	0	0	0
ENSG00000159592	chr1	45686630	-	GPBP1L1	16	1	0	1	0	0	0	0	0	0	1
ENSG00000166200	chr15	49155661	-	COPS2	16	1	0	1	0	0	0	0	0	0	1
ENSG00000169718	chr17	82065545	-	DUS1L	16	1	0	1	0	0	0	0	0	0	0
ENSG00000146676	chr7	44885361	-	PURB	16	1	0	1	0	0	0	0	0	0	0
ENSG00000177879	chr5	115841480	+	AP3S1	16	1	0	1	0	0	0	0	0	0	1
ENSG00000143862	chr1	202144741	-	ARL8A	16	1	0	1	0	0	0	0	0	0	0
ENSG00000112186	chr6	17393215	+	CAP2	16	1	0	1	0	0	0	0	0	0	0
ENSG00000112237	chr6	99568973	-	CCNC	16	1	0	1	0	0	0	0	0	0	1
ENSG00000197622	chr1	151070325	-	CDC42SE1	16	1	0	1	0	0	0	0	0	0	0
ENSG00000135720	chr16	66751798	-	DYNC1LI2	16	1	0	1	0	0	0	0	0	0	0
ENSG00000122068	chr3	197749749	+	FYTTD1	16	1	0	1	0	0	0	0	0	0	0
ENSG00000088256	chr19	3094409	+	GNA11	16	1	0	1	0	0	0	0	0	0	0
ENSG00000111231	chr12	110468721	-	GPN3	16	1	0	1	0	0	0	0	0	0	0
ENSG00000143774	chr1	228140289	+	GUK1	16	1	0	1	0	0	0	0	0	0	1
ENSG00000126456	chr19	49665802	-	IRF3	16	1	0	1	0	0	0	0	0	1	0
ENSG00000136897	chr9	101398614	-	MRPL50	16	1	0	1	0	0	0	0	0	0	0
ENSG00000152082	chr2	130182256	+	MZT2B	16	1	0	1	0	0	0	0	0	0	0
ENSG00000213619	chr11	47579009	+	NDUFS3	16	1	0	1	0	0	0	0	0	0	1
ENSG00000106268	chr7	2242260	+	NUDT1	16	1	0	1	0	0	0	0	0	0	0
ENSG00000109180	chr4	48831083	+	OCIAD1	16	1	0	1	0	0	0	0	0	0	0
ENSG00000110811	chr12	6828409	+	P3H3	16	1	0	1	0	0	0	0	0	0	0
ENSG00000101782	chr18	23452822	+	RIOK3	16	1	0	1	0	0	0	0	0	0	1
ENSG00000039523	chr16	67529726	+	RIPOR1	16	1	0	1	0	0	0	0	0	0	0
ENSG00000134758	chr18	32091854	+	RNF138	16	1	0	1	0	0	0	0	0	0	1
ENSG00000179041	chr8	66429027	+	RRS1	16	1	0	1	0	0	0	0	0	0	0
ENSG00000075856	chr12	108561389	-	SART3	16	1	0	1	0	0	0	0	0	0	0
ENSG00000176986	chr10	73744390	+	SEC24C	16	1	0	1	0	0	0	0	0	0	1
ENSG00000138074	chr2	27212286	-	SLC5A6	16	1	0	1	0	0	0	0	0	0	0
ENSG00000164897	chr7	151083091	-	TMUB1	16	1	0	1	0	0	0	0	0	0	0
ENSG00000183520	chr1	38012741	+	UTP11	16	1	0	1	0	0	0	0	0	0	0
ENSG00000161179	chr22	21630064	-	YDJC	16	1	0	1	0	0	0	0	0	0	0
ENSG00000174282,ENSG00000283868	chr17	7484263	-	ZBTB4	16	1	0	1	0	0	0	0	0	1	0
ENSG00000149084	chr11	43680557	+	HSD17B12	15	1	0	1	0	0	0	0	0	0	1
ENSG00000107290	chr9	132354985	-	SETX	15	1	0	1	0	0	0	0	0	0	0
ENSG00000103502	chr16	29863736	-	CDIPT	15	1	0	1	0	0	0	0	0	0	1
ENSG00000142546	chr19	49580572	-	NOSIP	15	1	0	1	0	0	0	0	0	0	1
ENSG00000142039	chr19	41310188	+	CCDC97	15	1	0	1	0	0	0	0	0	0	0
ENSG00000184014	chr11	9265390	-	DENND5A	15	1	0	1	0	0	0	0	0	0	0
ENSG00000171109	chr3	179347691	+	MFN1	15	1	0	1	0	0	0	0	0	0	0
ENSG00000134748	chr1	52404563	+	PRPF38A	15	1	0	1	0	0	0	0	0	0	0
ENSG00000085365	chr5	78360582	+	SCAMP1	15	1	0	1	0	0	0	0	0	0	0
ENSG00000189077	chr7	75994574	-	TMEM120A	15	1	0	1	0	0	0	0	0	0	0
ENSG00000159063	chr11	78139660	-	ALG8	15	1	0	1	0	0	0	0	0	0	1
ENSG00000175220	chr11	46700599	-	ARHGAP1	15	1	0	1	0	0	0	0	0	0	1
ENSG00000166451	chr16	81007213	+	CENPN	15	1	0	1	0	0	0	0	1	0	0
ENSG00000079805	chr19	10718130	+	DNM2	15	1	0	1	0	0	0	0	0	0	0
ENSG00000254986	chr11	66480430	+	DPP3	15	1	0	1	0	0	0	0	0	0	0
ENSG00000128951	chr15	48331422	+	DUT	15	1	0	1	0	0	0	0	0	0	1
ENSG00000114023	chr3	122384181	+	FAM162A	15	1	0	1	0	0	0	0	0	0	1
ENSG00000164151	chr5	5422693	+	ICE1	15	1	0	1	0	0	0	0	0	0	0
ENSG00000154059	chr18	24426615	+	IMPACT	15	1	0	1	0	0	0	0	0	0	0
ENSG00000114988	chr2	96740064	-	LMAN2L	15	1	0	1	0	0	0	0	0	0	0
ENSG00000128626,ENSG00000283018	chr19	38930953	+	MRPS12	15	1	0	1	0	0	0	0	0	0	0
ENSG00000023287	chr8	52714432	-	RB1CC1	15	1	0	1	0	0	0	0	0	0	1
ENSG00000139405	chr12	113185541	+	RITA1	15	1	0	1	0	0	0	0	0	0	0
ENSG00000085415	chr18	12948020	+	SEH1L	15	1	0	1	0	0	0	0	0	0	1
ENSG00000159210	chr17	48945117	-	SNF8	15	1	0	1	0	0	0	0	0	0	0
ENSG00000118363	chr11	74949246	+	SPCS2	15	1	0	1	0	0	0	0	0	0	0
ENSG00000040275	chr5	169583633	+	SPDL1	15	1	0	1	0	0	0	0	0	0	0
ENSG00000176101	chr9	137188646	+	SSNA1	15	1	0	1	0	0	0	0	0	0	0
ENSG00000104907	chr19	13117567	-	TRMT1	15	1	0	1	0	0	0	0	0	0	0
ENSG00000173409	chr1	230979048	+	ARV1	14	1	0	1	0	0	0	0	0	0	0
ENSG00000116539	chr1	155562532	-	ASH1L	14	1	0	1	0	0	0	0	0	0	0
ENSG00000160214	chr21	43789512	+	RRP1	14	1	0	1	0	0	0	0	0	0	0
ENSG00000198087	chr6	47477788	+	CD2AP	14	1	0	1	0	0	0	0	0	0	0
ENSG00000119812	chr2	33599362	-	FAM98A	14	1	0	1	0	0	0	0	0	0	0
ENSG00000164896	chr7	151080844	-	FASTK	14	1	0	1	0	0	0	0	0	0	0
ENSG00000158669	chr8	41578199	+	GPAT4	14	1	0	1	0	0	0	0	0	0	0
ENSG00000152601	chr3	152268039	+	MBNL1	14	1	0	1	0	0	0	0	0	0	1
ENSG00000163605	chr3	72996784	+	PPP4R2	14	1	0	1	0	0	0	0	0	0	0
ENSG00000100519	chr14	52707171	+	PSMC6	14	1	0	1	0	0	0	0	0	0	1
ENSG00000138018	chr2	26346113	+	SELENOI	14	1	0	1	0	0	0	0	0	0	0
ENSG00000001629	chr7	92246233	+	ANKIB1	14	1	0	1	0	0	0	0	0	0	0
ENSG00000141480	chr17	4710692	+	ARRB2	14	1	0	1	0	0	0	0	0	0	0
ENSG00000218739	chr2	37196487	+	CEBPZOS	14	1	0	1	0	0	0	0	0	0	0
ENSG00000100418	chr22	41621096	-	DESI1	14	1	0	1	0	0	0	0	0	0	0
ENSG00000175283	chr9	128947619	-	DOLK	14	1	0	1	0	0	0	0	0	0	0
ENSG00000141560	chr17	82716682	+	FN3KRP	14	1	0	1	0	0	0	0	0	0	0
ENSG00000112855	chr5	140691425	+	HARS2	14	1	0	1	0	0	0	0	0	0	0
ENSG00000112339	chr6	135054898	-	HBS1L	14	1	0	1	0	0	0	0	0	0	0
ENSG00000143319	chr1	156728435	-	ISG20L2	14	1	0	1	0	0	0	0	0	0	0
ENSG00000137944	chr1	88992921	-	KYAT3	14	1	0	1	0	0	0	0	0	0	0
ENSG00000078070	chr3	183099587	-	MCCC1	14	1	0	1	0	0	0	0	0	0	1
ENSG00000143158	chr1	167936040	-	MPC2	14	1	0	1	0	0	0	0	0	0	0
ENSG00000213024	chr19	49929504	-	NUP62	14	1	0	1	0	0	0	0	0	0	0
ENSG00000125450	chr17	75205690	+	NUP85	14	1	0	1	0	0	0	0	0	0	1
ENSG00000143157	chr1	166840088	+	POGK	14	1	0	1	0	0	0	0	0	0	0
ENSG00000100796	chr14	91510144	-	PPP4R3A	14	1	0	1	0	0	0	0	0	0	0
ENSG00000117222	chr1	205122015	-	RBBP5	14	1	0	1	0	0	0	0	0	0	0
ENSG00000157020	chr3	10321084	-	SEC13	14	1	0	1	0	0	0	0	0	0	1
ENSG00000164609	chr5	160419394	-	SLU7	14	1	0	1	0	0	0	0	0	0	0
ENSG00000080603	chr16	30699140	+	SRCAP	14	1	0	1	0	0	0	0	0	0	0
ENSG00000159596	chr1	45687213	+	TMEM69	14	1	0	1	0	0	0	0	0	0	0
ENSG00000129235	chr17	6640757	+	TXNDC17	14	1	0	1	0	0	0	0	0	0	0
ENSG00000175970	chr12	120710434	+	UNC119B	14	1	0	1	0	0	0	0	0	0	1
ENSG00000198742,ENSG00000284126	chr7	99144100	-	SMURF1	13	1	0	1	0	0	0	0	0	0	0
ENSG00000100997	chr20	25390983	-	ABHD12	13	1	0	1	0	0	0	0	0	0	0
ENSG00000115760	chr2	32357027	+	BIRC6	13	1	0	1	0	0	0	0	0	0	0
ENSG00000024862	chr6	138773508	+	CCDC28A	13	1	0	1	0	0	0	0	0	0	1
ENSG00000160563	chr9	132079908	-	MED27	13	1	0	1	0	0	0	0	0	0	0
ENSG00000133422	chr22	30968298	-	MORC2	13	1	0	1	0	0	0	0	0	0	0
ENSG00000221823	chr2	68252531	-	PPP3R1	13	1	0	1	0	0	0	0	0	0	0
ENSG00000185728	chr8	63168660	+	YTHDF3	13	1	0	1	0	0	0	0	0	0	1
ENSG00000115355	chr2	55419613	-	CCDC88A	13	1	0	1	0	0	0	0	0	0	0
ENSG00000136861	chr9	120580158	-	CDK5RAP2	13	1	0	1	0	0	0	0	0	0	0
ENSG00000163946	chr3	56683017	-	FAM208A	13	1	0	1	0	0	0	0	0	0	0
ENSG00000128928	chr15	40405794	+	IVD	13	1	0	1	0	0	0	0	0	0	0
ENSG00000085840	chr1	52404459	-	ORC1	13	1	0	1	0	0	0	0	0	0	0
ENSG00000120137	chr5	168579600	-	PANK3	13	1	0	1	0	0	0	0	0	0	0
ENSG00000115073	chr2	97664107	-	ACTR1B	13	1	0	1	0	0	0	0	0	0	0
ENSG00000157500	chr3	57227736	+	APPL1	13	1	0	1	0	0	0	0	0	0	0
ENSG00000175224	chr11	46617599	+	ATG13	13	1	0	1	0	0	0	0	0	0	0
ENSG00000155097	chr8	103021062	+	ATP6V1C1	13	1	0	1	0	0	0	0	0	0	0
ENSG00000063180	chr19	48646312	-	CA11	13	1	0	1	0	0	0	0	0	0	0
ENSG00000111665	chr12	6852066	-	CDCA3	13	1	0	1	0	0	0	0	0	0	0
ENSG00000160741	chr1	153958625	-	CRTC2	13	1	0	1	0	0	0	0	0	0	0
ENSG00000075914	chr3	44976229	+	EXOSC7	13	1	0	1	0	0	0	0	0	0	0
ENSG00000136877	chr9	127802874	+	FPGS	13	1	0	1	0	0	0	0	0	0	0
ENSG00000186566	chr17	44503401	-	GPATCH8	13	1	0	1	0	0	0	0	0	0	0
ENSG00000108511	chr17	48604992	-	HOXB6	13	1	0	1	0	0	0	0	1	1	0
ENSG00000106355	chr7	32490418	-	LSM5	13	1	0	1	0	0	0	0	0	0	0
ENSG00000136521	chr3	179604701	+	NDUFB5	13	1	0	1	0	0	0	0	0	0	1
ENSG00000101347	chr20	36951843	-	SAMHD1	13	1	0	1	0	0	0	0	0	0	0
ENSG00000211450	chr11	57741571	+	SELENOH	13	1	0	1	0	0	0	0	0	0	0
ENSG00000165480	chr13	21176602	-	SKA3	13	1	0	1	0	0	0	0	0	0	0
ENSG00000107021	chr9	128787203	+	TBC1D13	13	1	0	1	0	0	0	0	0	0	0
ENSG00000156256	chr21	29024650	+	USP16	13	1	0	1	0	0	0	0	0	0	1
ENSG00000163374	chr1	155688656	-	YY1AP1	13	1	0	1	0	0	0	0	0	0	1
ENSG00000131116	chr19	43619874	-	ZNF428	13	1	0	1	0	0	0	0	0	0	0
ENSG00000101544	chr18	80109030	+	ADNP2	12	1	0	1	0	0	0	0	0	1	0
ENSG00000090266	chr7	140696670	+	NDUFB2	12	1	0	1	0	0	0	0	0	0	1
ENSG00000276045	chr12	121626549	+	ORAI1	12	1	0	1	0	0	0	0	0	0	0
ENSG00000138138,ENSG00000283024	chr10	87818160	-	ATAD1	12	1	0	1	0	0	0	0	0	0	0
ENSG00000163001	chr2	55519603	+	CFAP36	12	1	0	1	0	0	0	0	0	0	0
ENSG00000105341	chr19	41439539	-	DMAC2	12	1	0	1	0	0	0	0	0	0	0
ENSG00000163840	chr3	122564237	+	DTX3L	12	1	0	1	0	0	0	0	0	0	0
ENSG00000164190	chr5	36876758	+	NIPBL	12	1	0	1	0	0	0	0	0	0	0
ENSG00000114125	chr3	141738203	+	RNF7	12	1	0	1	0	0	0	0	0	0	1
ENSG00000058056	chr3	179652754	+	USP13	12	1	0	1	0	0	0	0	0	0	0
ENSG00000170832	chr17	60392134	-	USP32	12	1	0	1	0	0	0	0	0	0	1
ENSG00000165660	chr10	124801784	+	ABRAXAS2	12	1	0	1	0	0	0	0	0	0	0
ENSG00000115966	chr2	175168206	-	ATF2	12	1	0	1	0	0	0	0	0	1	0
ENSG00000058063	chr3	182793499	+	ATP11B	12	1	0	1	0	0	0	0	0	0	0
ENSG00000166170	chr14	103562298	-	BAG5	12	1	0	1	0	0	0	0	0	0	1
ENSG00000162813	chr1	220090462	-	BPNT1	12	1	0	1	0	0	0	0	0	0	0
ENSG00000160124	chr3	122383231	-	CCDC58	12	1	0	1	0	0	0	0	0	0	0
ENSG00000169607	chr2	112764677	-	CKAP2L	12	1	0	1	0	0	0	0	0	0	0
ENSG00000170037	chr17	7932154	+	CNTROB	12	1	0	1	0	0	0	0	0	0	0
ENSG00000006016	chr19	18606850	-	CRLF1	12	1	0	1	0	0	0	0	0	0	0
ENSG00000006634	chr7	87876228	+	DBF4	12	1	0	1	0	0	0	0	0	0	0
ENSG00000161513	chr17	74873031	-	FDXR	12	1	0	1	0	0	0	0	0	0	0
ENSG00000154727	chr21	25734569	+	GABPA	12	1	0	1	0	0	0	0	0	1	0
ENSG00000047932	chr6	117602364	-	GOPC	12	1	0	1	0	0	0	0	0	0	0
ENSG00000164284	chr5	149345429	+	GRPEL2	12	1	0	1	0	0	0	0	0	0	0
ENSG00000124688	chr6	43629539	+	MAD2L1BP	12	1	0	1	0	0	0	0	0	0	0
ENSG00000162972	chr2	199955316	+	MAIP1	12	1	0	1	0	0	0	0	0	0	0
ENSG00000173141	chr13	21176644	+	MRPL57	12	1	0	1	0	0	0	0	0	0	0
ENSG00000117385	chr1	42767012	-	P3H1	12	1	0	1	0	0	0	0	0	0	0
ENSG00000114209	chr3	167734826	-	PDCD10	12	1	0	1	0	0	0	0	0	0	1
ENSG00000122512	chr7	6009125	-	PMS2	12	1	0	1	0	0	0	0	0	0	0
ENSG00000156471	chr8	96261714	+	PTDSS1	12	1	0	1	0	0	0	0	0	0	1
ENSG00000227500	chr19	1905213	+	SCAMP4	12	1	0	1	0	0	0	0	0	0	0
ENSG00000168286	chr16	67842081	+	THAP11	12	1	0	1	0	0	0	0	0	0	1
ENSG00000168246	chr5	172284071	-	UBTD2	12	1	0	1	0	0	0	0	0	0	0
ENSG00000144909	chr3	125595090	-	OSBPL11	11	1	0	1	0	0	0	0	0	0	1
ENSG00000183943	chrX	3713608	-	PRKX	11	1	0	1	0	0	0	0	0	0	0
ENSG00000117500	chr1	93180728	-	TMED5	11	1	0	1	0	0	0	0	0	0	1
ENSG00000120805	chr12	101407820	-	ARL1	11	1	0	1	0	0	0	0	0	0	0
ENSG00000166734	chr15	44288730	+	CASC4	11	1	0	1	0	0	0	0	0	0	0
ENSG00000182810	chr16	68023442	-	DDX28	11	1	0	1	0	0	0	0	0	0	0
ENSG00000105447	chr19	48445772	+	GRWD1	11	1	0	1	0	0	0	0	0	0	0
ENSG00000122557	chr7	35695135	-	HERPUD2	11	1	0	1	0	0	0	0	0	0	0
ENSG00000174720	chr4	112637125	+	LARP7	11	1	0	1	0	0	0	0	0	0	0
ENSG00000108510	chr17	62065282	-	MED13	11	1	0	1	0	0	0	0	0	0	1
ENSG00000108389	chr17	58517905	-	MTMR4	11	1	0	1	0	0	0	0	0	0	1
ENSG00000099821	chr19	633604	-	POLRMT	11	1	0	1	0	0	0	0	0	0	0
ENSG00000125652	chr19	6372432	+	ALKBH7	11	1	0	1	0	0	0	0	0	0	0
ENSG00000101199	chr20	63272864	+	ARFGAP1	11	1	0	1	0	0	0	0	0	0	0
ENSG00000100554	chr14	67360249	-	ATP6V1D	11	1	0	1	0	0	0	0	1	0	1
ENSG00000169857	chr15	34039176	-	AVEN	11	1	0	1	0	0	0	0	0	0	0
ENSG00000167797	chr11	67508631	-	CDK2AP2	11	1	0	1	0	0	0	0	0	0	0
ENSG00000172831	chr16	66934459	+	CES2	11	1	0	1	0	0	0	0	0	0	1
ENSG00000145354	chr4	102868977	+	CISD2	11	1	0	1	0	0	0	0	0	0	0
ENSG00000109572	chr4	169620525	+	CLCN3	11	1	0	1	0	0	0	0	0	0	1
ENSG00000177613	chr10	51699591	-	CSTF2T	11	1	0	1	0	0	0	0	0	0	0
ENSG00000167657	chr19	3971070	-	DAPK3	11	1	0	1	0	0	0	0	0	0	0
ENSG00000168724	chr5	34929592	+	DNAJC21	11	1	0	1	0	0	0	0	0	1	0
ENSG00000100908	chr14	24141585	-	EMC9	11	1	0	1	0	0	0	0	0	0	0
ENSG00000115159	chr2	156435440	+	GPD2	11	1	0	1	0	0	0	0	0	0	0
ENSG00000173226	chr3	121835079	-	IQCB1	11	1	0	1	0	0	0	0	0	0	0
ENSG00000132128	chr1	46303608	-	LRRC41	11	1	0	1	0	0	0	0	0	0	0
ENSG00000162441	chr1	9943329	-	LZIC	11	1	0	1	0	0	0	0	0	0	0
ENSG00000124641	chr6	41921099	-	MED20	11	1	0	1	0	0	0	0	0	0	0
ENSG00000156469	chr8	96261589	-	MTERF3	11	1	0	1	0	0	0	0	0	0	0
ENSG00000214114	chr1	38874105	-	MYCBP	11	1	0	1	0	0	0	0	0	0	0
ENSG00000115942	chr2	200963680	-	ORC2	11	1	0	1	0	0	0	0	0	0	0
ENSG00000196923	chr5	177497583	-	PDLIM7	11	1	0	1	0	0	0	0	1	0	0
ENSG00000164040	chr4	128288829	-	PGRMC2	11	1	0	1	0	0	0	0	0	0	1
ENSG00000085999	chr1	46247731	+	RAD54L	11	1	0	1	0	0	0	0	0	0	0
ENSG00000173156	chr11	67056817	+	RHOD	11	1	0	1	0	0	0	0	0	0	0
ENSG00000132581	chr17	28662175	-	SDF2	11	1	0	1	0	0	0	0	0	0	0
ENSG00000148290,ENSG00000280627	chr9	133356485	-	SURF1	11	1	0	1	0	0	0	0	0	0	0
ENSG00000116001	chr2	70248641	-	TIA1	11	1	0	1	0	0	0	0	0	0	1
ENSG00000158109	chr1	3625001	+	TPRG1L	11	1	0	1	0	0	0	0	0	0	0
ENSG00000144357	chr2	169827507	+	UBR3	11	1	0	1	0	0	0	0	0	0	0
ENSG00000119401	chr9	116687301	+	TRIM32	10	1	0	1	0	0	0	0	0	0	0
ENSG00000088812	chr20	3471039	+	ATRN	10	1	0	1	0	0	0	0	0	0	0
ENSG00000029364	chr14	69398691	+	SLC39A9	10	1	0	1	0	0	0	0	0	0	0
ENSG00000105137	chr19	15107402	+	SYDE1	10	1	0	1	0	0	0	0	0	0	0
ENSG00000177119	chr12	45216084	+	ANO6	10	1	0	1	0	0	0	0	0	0	0
ENSG00000159079	chr21	32612866	-	C21orf59	10	1	0	1	0	0	0	0	0	0	1
ENSG00000129315	chr12	48716898	-	CCNT1	10	1	0	1	0	0	0	0	0	0	0
ENSG00000150990	chr12	124989121	-	DHX37	10	1	0	1	0	0	0	0	0	0	0
ENSG00000177225	chr11	777484	-	GATD1	10	1	0	1	0	0	0	0	0	0	0
ENSG00000170899	chr6	52995378	-	GSTA4	10	1	0	1	0	0	0	0	0	0	0
ENSG00000138777	chr4	105474081	-	PPA2	10	1	0	1	0	0	0	0	0	0	1
ENSG00000141127	chr17	18858106	+	PRPSAP2	10	1	0	1	0	0	0	0	0	0	1
ENSG00000119231	chr3	196867855	+	SENP5	10	1	0	1	0	0	0	0	0	0	0
ENSG00000198917	chr9	128829821	-	SPOUT1	10	1	0	1	0	0	0	0	0	0	0
ENSG00000141569	chr17	75897003	-	TRIM65	10	1	0	1	0	0	0	0	0	0	0
ENSG00000119673	chr14	73569058	+	ACOT2	10	1	0	1	0	0	0	0	0	0	0
ENSG00000166452	chr11	8911139	+	AKIP1	10	1	0	1	0	0	0	0	0	0	0
ENSG00000159423	chr1	18902781	-	ALDH4A1	10	1	0	1	0	0	0	0	0	0	0
ENSG00000213465	chr11	65014112	+	ARL2	10	1	0	1	0	0	0	0	0	0	0
ENSG00000143437	chr1	150876768	-	ARNT	10	1	0	1	0	0	0	0	0	0	0
ENSG00000047621	chr12	4538471	-	C12orf4	10	1	0	1	0	0	0	0	0	0	1
ENSG00000221978	chr1	1399312	-	CCNL2	10	1	0	1	0	0	0	0	0	0	0
ENSG00000258289	chr14	64914360	+	CHURC1	10	1	0	1	0	0	0	0	0	0	0
ENSG00000188243	chr13	75537841	-	COMMD6	10	1	0	1	0	0	0	0	0	0	0
ENSG00000150456	chr13	20773949	-	EEF1AKMT1	10	1	0	1	0	0	0	0	0	0	0
ENSG00000137414	chr6	17600354	+	FAM8A1	10	1	0	1	0	0	0	0	0	0	1
ENSG00000068400	chrX	49002264	-	GRIPAP1	10	1	0	1	0	0	0	0	0	0	0
ENSG00000165417	chr14	81220922	-	GTF2A1	10	1	0	1	0	0	0	0	0	0	0
ENSG00000172432	chr6	43629162	-	GTPBP2	10	1	0	1	0	0	0	0	0	0	0
ENSG00000010704	chr6	26087318	+	HFE	10	1	0	1	0	0	0	0	0	0	0
ENSG00000115317	chr2	74529376	+	HTRA2	10	1	0	1	0	0	0	0	0	0	0
ENSG00000119912	chr10	92574076	-	IDE	10	1	0	1	0	0	0	0	0	0	1
ENSG00000027697	chr6	137219449	-	IFNGR1	10	1	0	1	0	0	0	0	0	0	1
ENSG00000132680	chr1	155934397	-	KIAA0907	10	1	0	1	0	0	0	0	0	0	1
ENSG00000175324	chr8	38176716	-	LSM1	10	1	0	1	0	0	0	0	0	0	0
ENSG00000165819	chr14	21511375	-	METTL3	10	1	0	1	0	0	0	0	0	0	0
ENSG00000128699	chr2	189783382	-	ORMDL1	10	1	0	1	0	0	0	0	0	0	0
ENSG00000163636	chr3	64023472	-	PSMD6	10	1	0	1	0	0	0	0	0	0	1
ENSG00000170473	chr12	55927913	-	PYM1	10	1	0	1	0	0	0	0	0	0	0
ENSG00000168137	chr3	9397718	+	SETD5	10	1	0	1	0	0	0	0	0	0	0
ENSG00000166224	chr10	70815969	+	SGPL1	10	1	0	1	0	0	0	0	0	0	0
ENSG00000152683	chr2	32165863	+	SLC30A6	10	1	0	1	0	0	0	0	0	0	0
ENSG00000157106	chr16	18926454	-	SMG1	10	1	0	1	0	0	0	0	0	0	0
ENSG00000167447	chr17	59209399	+	SMG8	10	1	0	1	0	0	0	0	0	0	0
ENSG00000136738	chr10	17644124	+	STAM	10	1	0	1	0	0	0	0	0	0	1
ENSG00000196792	chr14	31026382	-	STRN3	10	1	0	1	0	0	0	0	0	0	0
ENSG00000149930	chr16	29973640	+	TAOK2	10	1	0	1	0	0	0	0	0	0	0
ENSG00000244187	chr9	136791354	+	TMEM141	10	1	0	1	0	0	0	0	0	0	0
ENSG00000143337	chr1	179882041	+	TOR1AIP1	10	1	0	1	0	0	0	0	0	0	1
ENSG00000171425	chr19	55635458	+	ZNF581	10	1	0	1	0	0	0	0	0	0	0
ENSG00000124201	chr20	49278219	-	ZNFX1	9	1	0	1	0	0	0	0	0	0	0
ENSG00000136709	chr2	127811147	-	WDR33	9	1	0	1	0	0	0	0	0	0	0
ENSG00000115561	chr2	86563477	-	CHMP3	9	1	0	1	0	0	0	0	0	0	0
ENSG00000074054	chr2	121649476	-	CLASP1	9	1	0	1	0	0	0	0	0	0	0
ENSG00000106012	chr7	2559078	+	IQCE	9	1	0	1	0	0	0	0	0	0	0
ENSG00000105983	chr7	156893230	-	LMBR1	9	1	0	1	0	0	0	0	0	0	0
ENSG00000151779	chr2	15561330	-	NBAS	9	1	0	1	0	0	0	0	0	0	0
ENSG00000158158	chr2	96760901	+	CNNM4	9	1	0	1	0	0	0	0	0	0	0
ENSG00000166260	chr17	54968785	-	COX11	9	1	0	1	0	0	0	0	0	0	0
ENSG00000101138	chr20	56392393	+	CSTF1	9	1	0	1	0	0	0	0	0	0	0
ENSG00000145982	chr6	5261043	+	FARS2	9	1	0	1	0	0	0	0	0	0	0
ENSG00000160310	chr21	46635649	+	PRMT2	9	1	0	1	0	0	0	0	0	0	0
ENSG00000163798	chr2	27663470	+	SLC4A1AP	9	1	0	1	0	0	0	0	0	0	0
ENSG00000166471	chr11	9314780	-	TMEM41B	9	1	0	1	0	0	0	0	0	0	1
ENSG00000167671	chr19	4457822	-	UBXN6	9	1	0	1	0	0	0	0	0	0	0
ENSG00000119640	chr14	75069483	-	ACYP1	9	1	0	1	0	0	0	0	0	0	0
ENSG00000144848	chr3	112561963	-	ATG3	9	1	0	1	0	0	0	0	0	0	1
ENSG00000174684	chr11	66347692	-	B4GAT1	9	1	0	1	0	0	0	0	0	0	0
ENSG00000140688	chr16	31508413	-	C16orf58	9	1	0	1	0	0	0	0	0	0	0
ENSG00000198912	chr1	3900285	-	C1orf174	9	1	0	1	0	0	0	0	0	0	1
ENSG00000166037	chr11	95790460	+	CEP57	9	1	0	1	0	0	0	0	0	0	0
ENSG00000198824	chr13	114314512	+	CHAMP1	9	1	0	1	0	0	0	0	0	0	0
ENSG00000165475	chr13	20525857	-	CRYL1	9	1	0	1	0	0	0	0	0	0	0
ENSG00000175376	chr11	66002157	-	EIF1AD	9	1	0	1	0	0	0	0	0	0	0
ENSG00000111790	chr12	26938382	+	FGFR1OP2	9	1	0	1	0	0	0	0	0	0	0
ENSG00000126107	chr1	45011329	-	HECTD3	9	1	0	1	0	0	0	0	0	0	1
ENSG00000104299	chr8	28889964	-	INTS9	9	1	0	1	0	0	0	0	0	0	0
ENSG00000197429	chr1	45750649	-	IPP	9	1	0	1	0	0	0	0	0	0	0
ENSG00000137812	chr15	40594019	+	KNL1	9	1	0	1	0	0	0	0	0	0	0
ENSG00000087299	chr14	50312548	-	L2HGDH	9	1	0	1	0	0	0	0	0	0	0
ENSG00000148943	chr11	27506773	-	LIN7C	9	1	0	1	0	0	0	0	0	0	0
ENSG00000115204	chr2	27323102	-	MPV17	9	1	0	1	0	0	0	0	0	0	0
ENSG00000020922	chr11	94493908	-	MRE11	9	1	0	1	0	0	0	0	0	0	0
ENSG00000172590	chr14	22829882	+	MRPL52	9	1	0	1	0	0	0	0	0	0	0
ENSG00000198951	chr22	42070830	-	NAGA	9	1	0	1	0	0	0	0	1	0	0
ENSG00000041880	chr3	51942358	+	PARP3	9	1	0	1	0	0	0	0	0	0	0
ENSG00000127838	chr2	218270484	+	PNKD	9	1	0	1	0	0	0	0	0	0	0
ENSG00000168118	chr1	229271131	+	RAB4A	9	1	0	1	0	0	0	0	0	0	1
ENSG00000092108	chr14	30622111	+	SCFD1	9	1	0	1	0	0	0	0	0	0	1
ENSG00000133028	chr17	10697568	-	SCO1	9	1	0	1	0	0	0	0	0	0	0
ENSG00000166401	chr18	63969924	+	SERPINB8	9	1	0	1	0	0	0	0	0	0	0
ENSG00000101109	chr20	44966473	+	STK4	9	1	0	1	0	0	0	0	0	0	0
ENSG00000142444	chr19	10928732	+	TIMM29	9	1	0	1	0	0	0	0	0	0	0
ENSG00000169490	chr8	38996533	-	TM2D2	9	1	0	1	0	0	0	0	0	0	0
ENSG00000114999	chr2	112482153	+	TTL	9	1	0	1	0	0	0	0	0	0	0
ENSG00000143258	chr1	161159463	+	USP21	9	1	0	1	0	0	0	0	0	0	0
ENSG00000167397	chr16	31094957	-	VKORC1	9	1	0	1	0	0	0	0	0	0	1
ENSG00000136631	chr1	150067311	+	VPS45	9	1	0	1	0	0	0	0	0	0	0
ENSG00000185798	chr3	196568639	-	WDR53	9	1	0	1	0	0	0	0	0	0	0
ENSG00000167962	chr16	2009823	-	ZNF598	9	1	0	1	0	0	0	0	0	1	0
ENSG00000176624	chr18	51197320	-	MEX3C	8	1	0	1	0	0	0	0	0	0	0
ENSG00000055609	chr7	152436005	-	KMT2C	8	1	0	1	0	0	0	0	0	0	0
ENSG00000114544	chr3	126084304	-	SLC41A3	8	1	0	1	0	0	0	0	0	0	0
ENSG00000054267	chr1	235327487	-	ARID4B	8	1	0	1	0	0	0	0	0	0	1
ENSG00000101639	chr18	12991361	+	CEP192	8	1	0	1	0	0	0	0	0	0	0
ENSG00000153767	chr3	120742731	+	GTF2E1	8	1	0	1	0	0	0	0	0	0	1
ENSG00000272047	chr6	158168351	+	GTF2H5	8	1	0	1	0	0	0	0	0	0	1
ENSG00000165983	chr10	16436983	+	PTER	8	1	0	1	0	0	0	0	0	0	0
ENSG00000108961	chr17	8288496	+	RANGRF	8	1	0	1	0	0	0	0	0	0	0
ENSG00000142494	chr17	19533853	+	SLC47A1	8	1	0	1	0	0	0	0	0	0	0
ENSG00000136717	chr2	127107355	-	BIN1	8	1	0	1	0	0	0	0	0	0	0
ENSG00000272886	chr3	53347610	-	DCP1A	8	1	0	1	0	0	0	0	0	0	0
ENSG00000134815	chr19	47349280	+	DHX34	8	1	0	1	0	0	0	0	0	0	0
ENSG00000167130	chr9	129081099	+	DOLPP1	8	1	0	1	0	0	0	0	0	0	0
ENSG00000107521	chr10	98446926	-	HPS1	8	1	0	1	0	0	0	0	0	0	0
ENSG00000146963	chr7	139359907	+	LUC7L2	8	1	0	1	0	0	0	0	0	0	1
ENSG00000187778	chr12	49566439	-	MCRS1	8	1	0	1	0	0	0	0	0	0	0
ENSG00000174579	chr3	136195846	-	MSL2	8	1	0	1	0	0	0	0	0	0	0
ENSG00000116984	chr1	236795309	+	MTR	8	1	0	1	0	0	0	0	0	0	1
ENSG00000074356	chr17	3846251	-	NCBP3	8	1	0	1	0	0	0	0	0	0	0
ENSG00000044446	chrX	18984598	-	PHKA2	8	1	0	1	0	0	0	0	0	0	0
ENSG00000161526	chr17	75667115	+	SAP30BP	8	1	0	1	0	0	0	0	0	0	1
ENSG00000119906	chr10	100912978	+	SLF2	8	1	0	1	0	0	0	0	0	0	0
ENSG00000111707	chr12	118376379	+	SUDS3	8	1	0	1	0	0	0	0	0	0	0
ENSG00000162222	chr11	62728538	+	TTC9C	8	1	0	1	0	0	0	0	0	0	0
ENSG00000160087	chr1	1273833	-	UBE2J2	8	1	0	1	0	0	0	0	0	0	0
ENSG00000109046	chr17	27294079	+	WSB1	8	1	0	1	0	0	0	0	0	0	1
ENSG00000156735	chr8	38176598	+	BAG4	8	1	0	1	0	0	0	0	0	0	0
ENSG00000112763	chr6	26457924	+	BTN2A1	8	1	0	1	0	0	0	0	0	0	0
ENSG00000150776	chr11	112074315	+	C11orf57	8	1	0	1	0	0	0	0	0	0	0
ENSG00000162384	chr1	53220617	-	C1orf123	8	1	0	1	0	0	0	0	0	0	0
ENSG00000152492	chr3	191329084	+	CCDC50	8	1	0	1	0	0	0	0	0	0	0
ENSG00000173085	chr4	83284914	-	COQ2	8	1	0	1	0	0	0	0	0	0	0
ENSG00000133884	chr11	65333866	+	DPF2	8	1	0	1	0	0	0	0	0	0	0
ENSG00000114784	chr3	40309683	+	EIF1B	8	1	0	1	0	0	0	0	0	0	1
ENSG00000147475	chr8	37736626	+	ERLIN2	8	1	0	1	0	0	0	0	0	0	1
ENSG00000135476	chr12	53268298	+	ESPL1	8	1	0	1	0	0	0	0	0	0	0
ENSG00000070367	chr14	57269008	-	EXOC5	8	1	0	1	0	0	0	0	0	0	0
ENSG00000217128	chr5	131797017	-	FNIP1	8	1	0	1	0	0	0	0	0	0	0
ENSG00000157259	chr7	92447452	+	GATAD1	8	1	0	1	0	0	0	0	0	1	0
ENSG00000105607	chr19	12891025	+	GCDH	8	1	0	1	0	0	0	0	0	0	0
ENSG00000152904	chr1	235328569	+	GGPS1	8	1	0	1	0	0	0	0	0	0	0
ENSG00000111906	chr6	125301975	-	HDDC2	8	1	0	1	0	0	0	0	0	0	1
ENSG00000081870	chr1	53945929	-	HSPB11	8	1	0	1	0	0	0	0	0	0	0
ENSG00000128908	chr15	41116354	-	INO80	8	1	0	1	0	0	0	0	0	0	0
ENSG00000143493	chr1	212035542	-	INTS7	8	1	0	1	0	0	0	0	0	0	0
ENSG00000240682	chr3	129161048	-	ISY1	8	1	0	1	0	0	0	0	0	0	0
ENSG00000050130	chr14	59484544	+	JKAMP	8	1	0	1	0	0	0	0	0	0	0
ENSG00000103111	chr16	77190918	+	MON1B	8	1	0	1	0	0	0	0	0	0	0
ENSG00000112031	chr6	153002685	-	MTRF1L	8	1	0	1	0	0	0	0	0	0	0
ENSG00000151414	chr1	198156962	+	NEK7	8	1	0	1	0	0	0	0	0	0	1
ENSG00000129460	chr14	23469687	+	NGDN	8	1	0	1	0	0	0	0	0	0	0
ENSG00000084092	chr4	56978823	-	NOA1	8	1	0	1	0	0	0	0	0	0	0
ENSG00000135617	chr2	73233228	-	PRADC1	8	1	0	1	0	0	0	0	0	0	0
ENSG00000089050	chr20	18497243	-	RBBP9	8	1	0	1	0	0	0	0	0	0	0
ENSG00000080839	chr20	37095995	-	RBL1	8	1	0	1	0	0	0	0	0	0	0
ENSG00000084093	chr4	56907908	+	REST	8	1	0	1	0	0	0	0	0	0	0
ENSG00000163933	chr3	53130462	-	RFT1	8	1	0	1	0	0	0	0	0	0	0
ENSG00000178966	chr9	83980797	+	RMI1	8	1	0	1	0	0	0	0	0	0	0
ENSG00000109171	chr4	48341321	+	SLAIN2	8	1	0	1	0	0	0	0	0	0	0
ENSG00000170545	chr12	51270890	-	SMAGP	8	1	0	1	0	0	0	0	1	0	0
ENSG00000021574	chr2	32063610	+	SPAST	8	1	0	1	0	0	0	0	0	0	0
ENSG00000124356	chr2	73829019	+	STAMBP	8	1	0	1	0	0	0	0	0	0	1
ENSG00000109133	chr4	41935119	+	TMEM33	8	1	0	1	0	0	0	0	1	0	0
ENSG00000168591	chr17	44187048	+	TMUB2	8	1	0	1	0	0	0	0	0	0	0
ENSG00000197579	chr9	32552553	-	TOPORS	8	1	0	1	0	0	0	0	0	0	0
ENSG00000198276	chr20	63956415	-	UCKL1	8	1	0	1	0	0	0	0	0	0	0
ENSG00000119138	chr9	70414624	-	KLF9	7	1	0	1	0	0	0	0	0	0	0
ENSG00000074755	chr17	4143020	-	ZZEF1	7	1	0	1	0	0	0	0	0	0	0
ENSG00000253719	chr12	74537826	+	ATXN7L3B	7	1	0	1	0	0	0	0	0	0	0
ENSG00000050344	chr7	26152239	+	NFE2L3	7	1	0	1	0	0	0	0	1	1	0
ENSG00000036054	chr3	100261011	+	TBC1D23	7	1	0	1	0	0	0	0	0	0	0
ENSG00000132640	chr20	11890827	+	BTBD3	7	1	0	1	0	0	0	0	0	0	0
ENSG00000169016	chr2	11466149	-	E2F6	7	1	0	1	0	0	0	0	0	0	0
ENSG00000170802	chr2	48314709	+	FOXN2	7	1	0	1	0	0	0	0	0	0	0
ENSG00000133315	chr11	64166061	-	MACROD1	7	1	0	1	0	0	0	0	0	0	0
ENSG00000086102	chr9	33290510	+	NFX1	7	1	0	1	0	0	0	0	0	0	0
ENSG00000145022	chr3	49412205	+	TCTA	7	1	0	1	0	0	0	0	0	0	0
ENSG00000069399	chr19	44748546	+	BCL3	7	1	0	1	0	0	0	0	0	0	0
ENSG00000138092	chr2	24793144	+	CENPO	7	1	0	1	0	0	0	0	0	0	0
ENSG00000133193	chr17	73232371	-	FAM104A	7	1	0	1	0	0	0	0	0	0	0
ENSG00000169018	chr15	68277802	+	FEM1B	7	1	0	1	0	0	0	0	0	0	0
ENSG00000168522	chr8	43056152	+	FNTA	7	1	0	1	0	0	0	0	0	0	1
ENSG00000148634	chr10	68075283	-	HERC4	7	1	0	1	0	0	0	0	0	0	0
ENSG00000198589	chr4	151015497	-	LRBA	7	1	0	1	0	0	0	0	0	0	1
ENSG00000130479	chr19	17719351	+	MAP1S	7	1	0	1	0	0	0	0	0	0	0
ENSG00000072518	chr11	63838927	+	MARK2	7	1	0	1	0	0	0	0	0	0	0
ENSG00000105556	chr19	344782	-	MIER2	7	1	0	1	0	0	0	0	0	0	0
ENSG00000173436	chr1	19596989	+	MINOS1	7	1	0	1	0	0	0	0	0	0	0
ENSG00000162928	chr2	61017721	+	PEX13	7	1	0	1	0	0	0	0	0	0	0
ENSG00000138032	chr2	44168876	+	PPM1B	7	1	0	1	0	0	0	0	0	0	1
ENSG00000162976	chr2	11155371	+	PQLC3	7	1	0	1	0	0	0	0	0	0	0
ENSG00000116918	chr1	231528652	+	TSNAX	7	1	0	1	0	0	0	0	0	0	1
ENSG00000105948	chr7	139133777	+	TTC26	7	1	0	1	0	0	0	0	0	0	0
ENSG00000166348	chr10	73625650	-	USP54	7	1	0	1	0	0	0	0	0	0	0
ENSG00000028203	chr12	95217745	+	VEZT	7	1	0	1	0	0	0	0	0	0	0
ENSG00000160948	chr8	144428563	-	VPS28	7	1	0	1	0	0	0	0	0	0	1
ENSG00000127914	chr7	91940866	+	AKAP9	7	1	0	1	0	0	0	0	0	0	0
ENSG00000184743	chr11	63671612	-	ATL3	7	1	0	1	0	0	0	0	1	0	0
ENSG00000140299	chr15	59689534	-	BNIP2	7	1	0	1	0	0	0	0	0	0	0
ENSG00000171067	chr11	68271962	-	C11orf24	7	1	0	1	0	0	0	0	0	0	0
ENSG00000141219	chr17	73232621	+	C17orf80	7	1	0	1	0	0	0	0	0	0	0
ENSG00000164051	chr3	48440065	-	CCDC51	7	1	0	1	0	0	0	0	0	0	0
ENSG00000129355	chr19	10568978	-	CDKN2D	7	1	0	1	0	0	0	0	0	0	0
ENSG00000121940	chr1	108963457	-	CLCC1	7	1	0	1	0	0	0	0	0	0	0
ENSG00000161692	chr17	44708682	+	DBF4B	7	1	0	1	0	0	0	0	0	0	0
ENSG00000166847	chr16	23641391	+	DCTN5	7	1	0	1	0	0	0	0	0	0	0
ENSG00000085788	chr8	38231342	+	DDHD2	7	1	0	1	0	0	0	0	0	0	1
ENSG00000166938	chr15	66293546	+	DIS3L	7	1	0	1	0	0	0	0	0	0	0
ENSG00000167969	chr16	2251614	-	ECI1	7	1	0	1	0	0	0	0	0	0	0
ENSG00000141446	chr18	21600736	-	ESCO1	7	1	0	1	0	0	0	0	0	0	0
ENSG00000132436	chr7	50449724	-	FIGNL1	7	1	0	1	0	0	0	0	0	0	0
ENSG00000125447	chr17	75261804	-	GGA3	7	1	0	1	0	0	0	0	0	0	0
ENSG00000130299	chr19	17337554	+	GTPBP3	7	1	0	1	0	0	0	0	0	0	1
ENSG00000110422	chr11	33257586	+	HIPK3	7	1	0	1	0	0	0	0	0	0	0
ENSG00000152778	chr10	89414585	+	IFIT5	7	1	0	1	0	0	0	0	0	0	0
ENSG00000136504	chr17	49788554	+	KAT7	7	1	0	1	0	0	0	0	0	0	0
ENSG00000172086	chr2	88055729	-	KRCC1	7	1	0	1	0	0	0	0	0	0	1
ENSG00000001631	chr7	92246100	-	KRIT1	7	1	0	1	0	0	0	0	0	0	0
ENSG00000121897	chr4	39458586	+	LIAS	7	1	0	1	0	0	0	0	0	0	0
ENSG00000168216	chr6	69797111	-	LMBRD1	7	1	0	1	0	0	0	0	0	0	1
ENSG00000181038	chr17	76726829	+	METTL23	7	1	0	1	0	0	0	0	0	0	0
ENSG00000182544	chr12	53251585	+	MFSD5	7	1	0	1	0	0	0	0	0	0	1
ENSG00000072415	chr14	67241108	+	MPP5	7	1	0	1	0	0	0	0	0	0	0
ENSG00000168101	chr16	4693693	+	NUDT16L1	7	1	0	1	0	0	0	0	0	0	0
ENSG00000100982	chr20	45934627	+	PCIF1	7	1	0	1	0	0	0	0	0	0	0
ENSG00000117280	chr1	205775446	-	RAB29	7	1	0	1	0	0	0	0	0	0	0
ENSG00000051180	chr15	40695173	+	RAD51	7	1	0	1	0	0	0	0	0	0	0
ENSG00000135002	chr9	76394505	-	RFK	7	1	0	1	0	0	0	0	0	0	1
ENSG00000143303	chr1	156728474	+	RRNAD1	7	1	0	1	0	0	0	0	0	0	0
ENSG00000116704	chr1	67054099	-	SLC35D1	7	1	0	1	0	0	0	0	0	0	0
ENSG00000090020	chr1	27154910	-	SLC9A1	7	1	0	1	0	0	0	0	0	0	0
ENSG00000104133	chr15	44663664	-	SPG11	7	1	0	1	0	0	0	0	0	0	1
ENSG00000117155	chr1	84690545	-	SSX2IP	7	1	0	1	0	0	0	0	0	0	0
ENSG00000117758	chr1	27773182	+	STX12	7	1	0	1	0	0	0	0	0	0	0
ENSG00000111450	chr12	130839194	-	STX2	7	1	0	1	0	0	0	0	0	0	0
ENSG00000100726	chr16	1493362	+	TELO2	7	1	0	1	0	0	0	0	0	0	0
ENSG00000146833	chr7	99919531	-	TRIM4	7	1	0	1	0	0	0	0	0	0	0
ENSG00000100815	chr14	92040059	-	TRIP11	7	1	0	1	0	0	0	0	0	0	0
ENSG00000166166	chr14	103529183	+	TRMT61A	7	1	0	1	0	0	0	0	0	0	0
ENSG00000149823	chr11	65096158	+	VPS51	7	1	0	1	0	0	0	0	0	0	0
ENSG00000102763	chr13	41961084	-	VWA8	7	1	0	1	0	0	0	0	0	0	0
ENSG00000133858	chr12	71663969	-	ZFC3H1	7	1	0	1	0	0	0	0	0	0	0
ENSG00000197343	chr7	99558824	+	ZNF655	7	1	0	1	0	0	0	0	0	1	0
ENSG00000106400	chr7	101217667	+	ZNHIT1	7	1	0	1	0	0	0	0	0	0	0
ENSG00000169249	chrX	15790471	+	ZRSR2	7	1	0	1	0	0	0	0	0	0	0
ENSG00000186001	chr3	197791273	+	LRCH3	6	1	0	1	0	0	0	0	0	0	0
ENSG00000119280	chr1	230868653	-	C1orf198	6	1	0	1	0	0	0	0	0	0	0
ENSG00000152520	chr13	28138505	+	PAN3	6	1	0	1	0	0	0	0	0	0	0
ENSG00000103064	chr16	68264559	+	SLC7A6	6	1	0	1	0	0	0	0	1	0	0
ENSG00000105778	chr7	32495488	+	AVL9	6	1	0	1	0	0	0	0	0	0	0
ENSG00000135974	chr2	105337358	+	C2orf49	6	1	0	1	0	0	0	0	0	0	0
ENSG00000100162	chr22	41947164	-	CENPM	6	1	0	1	0	0	0	0	1	0	0
ENSG00000211456	chr3	45689261	+	SACM1L	6	1	0	1	0	0	0	0	0	0	1
ENSG00000230124	chr1	180502954	-	ACBD6	6	1	0	1	0	0	0	0	0	0	0
ENSG00000141452	chr18	23503508	+	C18orf8	6	1	0	1	0	0	0	0	0	0	1
ENSG00000105971	chr7	116499389	+	CAV2	6	1	0	1	0	0	0	0	0	0	0
ENSG00000169118	chr15	64356259	-	CSNK1G1	6	1	0	1	0	0	0	0	0	0	0
ENSG00000137145	chr9	19230434	+	DENND4C	6	1	0	1	0	0	0	0	0	0	0
ENSG00000213853	chr16	10580698	-	EMP2	6	1	0	1	0	0	0	0	1	0	0
ENSG00000135245	chr7	128455890	+	HILPDA	6	1	0	1	0	0	0	0	0	0	0
ENSG00000172037	chr3	49133118	-	LAMB2	6	1	0	1	0	0	0	0	0	0	0
ENSG00000183814	chr1	226309733	-	LIN9	6	1	0	1	0	0	0	0	0	0	0
ENSG00000148297,ENSG00000281022	chr9	133347703	-	MED22	6	1	0	1	0	0	0	0	0	0	0
ENSG00000171160	chr10	97633480	-	MORN4	6	1	0	1	0	0	0	0	0	0	0
ENSG00000146410	chr6	136250311	-	MTFR2	6	1	0	1	0	0	0	0	0	0	0
ENSG00000107951	chr10	30349319	-	MTPAP	6	1	0	1	0	0	0	0	0	0	0
ENSG00000141458	chr18	23586898	-	NPC1	6	1	0	1	0	0	0	0	1	0	0
ENSG00000115947	chr2	148020747	-	ORC4	6	1	0	1	0	0	0	0	0	0	0
ENSG00000136643	chr1	213051254	+	RPS6KC1	6	1	0	1	0	0	0	0	0	0	0
ENSG00000215012	chr22	19854886	-	RTL10	6	1	0	1	0	0	0	0	0	0	0
ENSG00000173276	chr21	42010357	-	ZBTB21	6	1	0	1	0	0	0	0	0	0	0
ENSG00000254004	chr19	36528660	-	ZNF260	6	1	0	1	0	0	0	0	0	0	0
ENSG00000171161	chr1	248838279	+	ZNF672	6	1	0	1	0	0	0	0	0	1	0
ENSG00000181026	chr15	88621295	+	AEN	6	1	0	1	0	0	0	0	0	0	0
ENSG00000176248	chr9	137188537	-	ANAPC2	6	1	0	1	0	0	0	0	0	0	0
ENSG00000125124	chr16	56520283	-	BBS2	6	1	0	1	0	0	0	0	0	0	0
ENSG00000188428	chr6	8064414	-	BLOC1S5	6	1	0	1	0	0	0	0	0	0	0
ENSG00000134072	chr3	9769977	-	CAMK1	6	1	0	1	0	0	0	0	0	0	0
ENSG00000122741	chr9	37800501	+	DCAF10	6	1	0	1	0	0	0	0	0	0	0
ENSG00000118655	chr1	113905140	+	DCLRE1B	6	1	0	1	0	0	0	0	0	0	0
ENSG00000172795	chr5	112976735	+	DCP2	6	1	0	1	0	0	0	0	0	0	1
ENSG00000160570	chr19	42220123	-	DEDD2	6	1	0	1	0	0	0	0	0	0	0
ENSG00000083520	chr13	72781933	-	DIS3	6	1	0	1	0	0	0	0	0	0	0
ENSG00000104936	chr19	45780603	-	DMPK	6	1	0	1	0	0	0	0	0	0	0
ENSG00000156162	chr8	94719899	+	DPY19L4	6	1	0	1	0	0	0	0	1	0	0
ENSG00000167264	chr16	68022955	+	DUS2	6	1	0	1	0	0	0	0	0	0	0
ENSG00000149499	chr11	62612530	-	EML3	6	1	0	1	0	0	0	0	0	0	0
ENSG00000155744	chr2	201071669	-	FAM126B	6	1	0	1	0	0	0	0	0	0	0
ENSG00000144554	chr3	10026413	+	FANCD2	6	1	0	1	0	0	0	0	0	0	0
ENSG00000145868	chr5	148384001	+	FBXO38	6	1	0	1	0	0	0	0	0	0	0
ENSG00000106080	chr7	30026684	-	FKBP14	6	1	0	1	0	0	0	0	0	0	0
ENSG00000149929	chr16	29996436	-	HIRIP3	6	1	0	1	0	0	0	0	0	0	0
ENSG00000100281	chr22	35257497	+	HMGXB4	6	1	0	1	0	0	0	0	0	0	1
ENSG00000169592	chr16	29995293	+	INO80E	6	1	0	1	0	0	0	0	0	0	0
ENSG00000198920	chr17	6640927	-	KIAA0753	6	1	0	1	0	0	0	0	0	0	0
ENSG00000123600	chr2	171434802	-	METTL8	6	1	0	1	0	0	0	0	0	0	0
ENSG00000164654	chr7	7566871	+	MIOS	6	1	0	1	0	0	0	0	0	0	0
ENSG00000160796	chr3	46979682	+	NBEAL2	6	1	0	1	0	0	0	0	0	0	0
ENSG00000160703	chr11	119168763	+	NLRX1	6	1	0	1	0	0	0	0	0	0	0
ENSG00000083093	chr16	23641310	-	PALB2	6	1	0	1	0	0	0	0	0	0	0
ENSG00000148985	chr11	3808460	+	PGAP2	6	1	0	1	0	0	0	0	0	0	0
ENSG00000064933	chr2	189784380	+	PMS1	6	1	0	1	0	0	0	0	0	0	0
ENSG00000014138	chr11	65261761	+	POLA2	6	1	0	1	0	0	0	0	0	0	0
ENSG00000184924	chr2	24793382	-	PTRHD1	6	1	0	1	0	0	0	0	0	0	0
ENSG00000181852	chr12	56221921	-	RNF41	6	1	0	1	0	0	0	0	0	0	0
ENSG00000048392	chr8	102239118	-	RRM2B	6	1	0	1	0	0	0	0	0	0	0
ENSG00000148339	chr9	128068292	+	SLC25A25	6	1	0	1	0	0	0	0	0	0	0
ENSG00000121073	chr17	49708199	-	SLC35B1	6	1	0	1	0	0	0	0	0	0	0
ENSG00000138375	chr2	216412413	+	SMARCAL1	6	1	0	1	0	0	0	0	0	1	0
ENSG00000171763	chr15	45402330	+	SPATA5L1	6	1	0	1	0	0	0	0	0	0	0
ENSG00000179119	chr11	18634493	-	SPTY2D1	6	1	0	1	0	0	0	0	0	0	0
ENSG00000151287	chr13	102773811	-	TEX30	6	1	0	1	0	0	0	0	0	0	0
ENSG00000115970	chr2	43595974	-	THADA	6	1	0	1	0	0	0	0	0	0	0
ENSG00000175348	chr11	8964773	-	TMEM9B	6	1	0	1	0	0	0	0	0	0	1
ENSG00000132773	chr1	45339669	+	TOE1	6	1	0	1	0	0	0	0	0	1	0
ENSG00000131725	chrX	118346108	+	WDR44	6	1	0	1	0	0	0	0	0	0	0
ENSG00000163812,ENSG00000280674	chr3	44976182	-	ZDHHC3	6	1	0	1	0	0	0	0	0	0	0
ENSG00000198464	chr19	52297176	+	ZNF480	6	1	0	1	0	0	0	0	0	0	0
ENSG00000155903	chr3	141487048	+	RASA2	5	1	0	1	0	0	0	0	0	0	0
ENSG00000109016	chr17	21126651	+	DHRS7B	5	1	0	1	0	0	0	0	0	0	0
ENSG00000117899	chr15	80989878	-	MESD	5	1	0	1	0	0	0	0	0	0	0
ENSG00000160218	chr21	44012318	+	TRAPPC10	5	1	0	1	0	0	0	0	0	0	0
ENSG00000106346	chr7	6104883	+	USP42	5	1	0	1	0	0	0	0	0	0	0
ENSG00000120688	chr13	41061273	+	WBP4	5	1	0	1	0	0	0	0	0	0	0
ENSG00000122783	chr7	135170695	-	C7orf49	5	1	0	1	0	0	0	0	0	0	1
ENSG00000167740	chr17	4143255	+	CYB5D2	5	1	0	1	0	0	0	0	0	0	0
ENSG00000102580	chr13	95677138	+	DNAJC3	5	1	0	1	0	0	0	0	0	0	0
ENSG00000176410	chr7	73683453	-	DNAJC30	5	1	0	1	0	0	0	0	0	0	0
ENSG00000031003	chr5	138033031	-	FAM13B	5	1	0	1	0	0	0	0	0	0	1
ENSG00000147121	chrX	46446856	+	KRBOX4	5	1	0	1	0	0	0	0	0	0	0
ENSG00000062582	chr7	43869557	-	MRPS24	5	1	0	1	0	0	0	0	0	0	0
ENSG00000125459	chr1	155610224	+	MSTO1	5	1	0	1	0	0	0	0	0	0	0
ENSG00000185049	chr4	2010110	-	NELFA	5	1	0	1	0	0	0	0	0	0	0
ENSG00000135241	chr7	108526194	-	PNPLA8	5	1	0	1	0	0	0	0	0	0	0
ENSG00000076067	chr12	56521928	+	RBMS2	5	1	0	1	0	0	0	0	0	0	0
ENSG00000139718	chr12	121804179	+	SETD1B	5	1	0	1	0	0	0	0	0	0	1
ENSG00000073584	chr17	40648508	-	SMARCE1	5	1	0	1	0	0	0	0	0	0	1
ENSG00000113838	chr3	186570543	-	TBCCD1	5	1	0	1	0	0	0	0	0	0	0
ENSG00000105696	chr19	18607429	+	TMEM59L	5	1	0	1	0	0	0	0	0	0	0
ENSG00000115652	chr2	106194339	-	UXS1	5	1	0	1	0	0	0	0	0	0	0
ENSG00000257315	chr1	203795713	+	ZBED6	5	1	0	1	0	0	0	0	0	0	0
ENSG00000134698	chr1	35808171	+	AGO4	5	1	0	1	0	0	0	0	0	0	0
ENSG00000152219	chr11	30323050	+	ARL14EP	5	1	0	1	0	0	0	0	0	0	0
ENSG00000145782	chr5	115841858	-	ATG12	5	1	0	1	0	0	0	0	0	0	0
ENSG00000177556	chr5	151772532	-	ATOX1	5	1	0	1	0	0	0	0	0	0	0
ENSG00000117475	chr1	169367969	+	BLZF1	5	1	0	1	0	0	0	0	0	0	0
ENSG00000137720	chr11	111879223	+	C11orf1	5	1	0	1	0	0	0	0	0	0	0
ENSG00000133943	chr14	91114369	+	C14orf159	5	1	0	1	0	0	0	0	0	0	1
ENSG00000160345	chr9	135499872	-	C9orf116	5	1	0	1	0	0	0	0	0	0	0
ENSG00000107443	chr10	96043582	+	CCNJ	5	1	0	1	0	0	0	0	0	0	0
ENSG00000169105	chr15	40470997	+	CHST14	5	1	0	1	0	0	0	0	0	0	0
ENSG00000175505	chr11	67373737	-	CLCF1	5	1	0	1	0	0	0	0	0	0	0
ENSG00000203791	chr10	124791870	-	EEF1AKMT2	5	1	0	1	0	0	0	0	0	0	0
ENSG00000169242	chr1	155127459	+	EFNA1	5	1	0	1	0	0	0	0	0	0	0
ENSG00000158161	chr1	28088696	-	EYA3	5	1	0	1	0	0	0	0	0	0	0
ENSG00000140718	chr16	53703962	+	FTO	5	1	0	1	0	0	0	0	0	0	1
ENSG00000100083	chr22	37608474	+	GGA1	5	1	0	1	0	0	0	0	0	0	1
ENSG00000167925	chr17	42194195	-	GHDC	5	1	0	1	0	0	0	0	0	0	0
ENSG00000104365	chr8	42271301	+	IKBKB	5	1	0	1	0	0	0	0	0	0	0
ENSG00000086544	chr19	40717102	+	ITPKC	5	1	0	1	0	0	0	0	0	0	0
ENSG00000205730	chr16	19114382	+	ITPRIPL2	5	1	0	1	0	0	0	0	1	0	0
ENSG00000070495	chr17	76726679	-	JMJD6	5	1	0	1	0	0	0	0	0	0	0
ENSG00000118961	chr2	20823114	-	LDAH	5	1	0	1	0	0	0	0	0	0	0
ENSG00000129933	chr19	19320680	+	MAU2	5	1	0	1	0	0	0	0	0	0	0
ENSG00000011258	chr17	51260066	-	MBTD1	5	1	0	1	0	0	0	0	0	0	0
ENSG00000155868	chr5	157143184	-	MED7	5	1	0	1	0	0	0	0	0	0	0
ENSG00000175581	chr11	73787315	+	MRPL48	5	1	0	1	0	0	0	0	0	0	1
ENSG00000132781	chr1	45340388	-	MUTYH	5	1	0	1	0	0	0	0	0	0	0
ENSG00000139977	chr14	57390552	+	NAA30	5	1	0	1	0	0	0	0	0	0	0
ENSG00000213672	chr3	48685927	-	NCKIPSD	5	1	0	1	0	0	0	0	0	0	0
ENSG00000173614	chr1	9943427	+	NMNAT1	5	1	0	1	0	0	0	0	0	0	0
ENSG00000162408	chr1	6554535	-	NOL9	5	1	0	1	0	0	0	0	0	0	1
ENSG00000157911	chr1	2412530	-	PEX10	5	1	0	1	0	0	0	0	0	0	0
ENSG00000184207	chr16	2214807	-	PGP	5	1	0	1	0	0	0	0	0	0	0
ENSG00000173889	chr3	170181747	-	PHC3	5	1	0	1	0	0	0	0	0	0	0
ENSG00000225973	chr15	55319045	-	PIGBOS1	5	1	0	1	0	0	0	0	0	0	0
ENSG00000068137	chr17	42676951	-	PLEKHH3	5	1	0	1	0	0	0	0	0	0	0
ENSG00000100417	chr22	41589890	-	PMM1	5	1	0	1	0	0	0	0	0	0	0
ENSG00000101546	chr18	80034357	+	RBFA	5	1	0	1	0	0	0	0	0	0	0
ENSG00000003756	chr3	50088907	+	RBM5	5	1	0	1	0	0	0	0	0	0	1
ENSG00000213516	chr1	88992960	-	RBMXL1	5	1	0	1	0	0	0	0	0	0	0
ENSG00000131381	chr3	15099148	-	RBSN	5	1	0	1	0	0	0	0	0	0	0
ENSG00000113269	chr5	180072118	-	RNF130	5	1	0	1	0	0	0	0	0	0	0
ENSG00000092098	chr14	24147378	+	RNF31	5	1	0	1	0	0	0	0	0	0	0
ENSG00000187051	chr22	39532855	-	RPS19BP1	5	1	0	1	0	0	0	0	0	0	0
ENSG00000149577	chr11	117178732	+	SIDT2	5	1	0	1	0	0	0	0	0	0	1
ENSG00000075303	chr7	87876349	-	SLC25A40	5	1	0	1	0	0	0	0	0	0	0
ENSG00000168273	chr3	52536604	+	SMIM4	5	1	0	1	0	0	0	0	0	0	0
ENSG00000131931	chr8	42843325	-	THAP1	5	1	0	1	0	0	0	0	0	1	0
ENSG00000106460	chr7	12211299	+	TMEM106B	5	1	0	1	0	0	0	0	0	0	0
ENSG00000177854	chrX	153972326	+	TMEM187	5	1	0	1	0	0	0	0	0	0	0
ENSG00000173273	chr8	9555913	+	TNKS	5	1	0	1	0	0	0	0	0	0	0
ENSG00000113595	chr5	65624646	-	TRIM23	5	1	0	1	0	0	0	0	0	0	0
ENSG00000204922	chr11	62670272	+	UQCC3	5	1	0	1	0	0	0	0	0	0	0
ENSG00000126804	chr14	64503984	+	ZBTB1	5	1	0	1	0	0	0	0	0	0	0
ENSG00000184517	chr16	75148581	+	ZFP1	5	1	0	1	0	0	0	0	0	1	0
ENSG00000136870	chr9	101399027	+	ZNF189	5	1	0	1	0	0	0	0	0	0	0
ENSG00000171469	chr19	9621399	-	ZNF561	5	1	0	1	0	0	0	0	0	0	0
ENSG00000065802	chr2	238426823	+	ASB1	4	1	0	1	0	0	0	0	0	0	0
ENSG00000178028	chr1	44213490	+	DMAP1	4	1	0	1	0	0	0	0	0	0	0
ENSG00000095951	chr6	12012337	+	HIVEP1	4	1	0	1	0	0	0	0	0	1	0
ENSG00000083535	chr13	72782058	+	PIBF1	4	1	0	1	0	0	0	0	0	0	0
ENSG00000274891,ENSG00000171853	chr2	3379685	+	TRAPPC12	4	1	0	1	0	0	0	0	0	0	0
ENSG00000114127	chr3	142448062	-	XRN1	4	1	0	1	0	0	0	0	0	0	0
ENSG00000108669	chr17	78782294	-	CYTH1	4	1	0	1	0	0	0	0	0	0	0
ENSG00000139990	chr14	69153126	-	DCAF5	4	1	0	1	0	0	0	0	0	0	0
ENSG00000180263	chr12	95217464	-	FGD6	4	1	0	1	0	0	0	0	1	0	0
ENSG00000181938	chr16	58392393	+	GINS3	4	1	0	1	0	0	0	0	0	0	0
ENSG00000140396	chr8	70403805	-	NCOA2	4	1	0	1	0	0	0	0	0	0	0
ENSG00000168994	chr6	3752026	-	PXDC1	4	1	0	1	0	0	0	0	0	0	0
ENSG00000154114	chr11	121024120	+	TBCEL	4	1	0	1	0	0	0	0	0	0	0
ENSG00000129566	chr14	20413421	-	TEP1	4	1	0	1	0	0	0	0	0	0	0
ENSG00000124574	chr6	43427553	+	ABCC10	4	1	0	1	0	0	0	0	0	0	0
ENSG00000135541	chr6	135497745	-	AHI1	4	1	0	1	0	0	0	0	0	0	0
ENSG00000101901	chrX	111681149	+	ALG13	4	1	0	1	0	0	0	0	0	0	0
ENSG00000140743	chr16	22374617	-	CDR2	4	1	0	1	0	0	0	0	0	0	0
ENSG00000183137	chr6	109095152	+	CEP57L1	4	1	0	1	0	0	0	0	0	0	0
ENSG00000136152	chr13	45464924	+	COG3	4	1	0	1	0	0	0	0	0	0	0
ENSG00000240230	chr7	975599	-	COX19	4	1	0	1	0	0	0	0	0	0	0
ENSG00000077232	chr2	182716271	+	DNAJC10	4	1	0	1	0	0	0	0	0	0	0
ENSG00000158483	chr11	71787513	+	FAM86C1	4	1	0	1	0	0	0	0	0	0	0
ENSG00000135968	chr2	108448560	+	GCC2	4	1	0	1	0	0	0	0	0	0	0
ENSG00000131459	chr5	180353387	-	GFPT2	4	1	0	1	0	0	0	0	0	0	0
ENSG00000089177	chr20	16573433	-	KIF16B	4	1	0	1	0	0	0	0	0	0	0
ENSG00000143198	chr1	165630860	+	MGST3	4	1	0	1	0	0	0	0	0	0	1
ENSG00000198015	chr12	93467487	+	MRPL42	4	1	0	1	0	0	0	0	0	0	0
ENSG00000170191	chr20	25624175	-	NANP	4	1	0	1	0	0	0	0	0	0	0
ENSG00000164823	chr8	89902533	+	OSGIN2	4	1	0	1	0	0	0	0	0	0	0
ENSG00000232838	chr20	18137872	+	PET117	4	1	0	1	0	0	0	0	0	0	0
ENSG00000092020	chr14	35122313	-	PPP2R3C	4	1	0	1	0	0	0	0	0	0	0
ENSG00000171150	chr2	46698951	+	SOCS5	4	1	0	1	0	0	0	0	0	0	0
ENSG00000151116	chr11	18588683	-	UEVLD	4	1	0	1	0	0	0	0	0	0	0
ENSG00000167987	chr11	61161617	-	VPS37C	4	1	0	1	0	0	0	0	0	0	0
ENSG00000197008	chr7	64794387	+	ZNF138	4	1	0	1	0	0	0	0	0	1	0
ENSG00000168813	chr19	32345593	+	ZNF507	4	1	0	1	0	0	0	0	0	0	0
ENSG00000170222	chr17	10697593	+	ADPRM	4	1	0	1	0	0	0	0	0	0	0
ENSG00000213390	chr10	97292656	-	ARHGAP19	4	1	0	1	0	0	0	0	0	0	0
ENSG00000169379	chr3	93980148	+	ARL13B	4	1	0	1	0	0	0	0	0	0	0
ENSG00000101844	chrX	108091667	+	ATG4A	4	1	0	1	0	0	0	0	0	0	1
ENSG00000130270	chr19	1812276	-	ATP8B3	4	1	0	1	0	0	0	0	0	0	0
ENSG00000127423	chr1	25859458	-	AUNIP	4	1	0	1	0	0	0	0	0	0	0
ENSG00000137274	chr6	3118691	+	BPHL	4	1	0	1	0	0	0	0	0	0	0
ENSG00000136492	chr17	61863521	-	BRIP1	4	1	0	1	0	0	0	0	0	0	0
ENSG00000108666	chr17	32342189	-	C17orf75	4	1	0	1	0	0	0	0	0	0	0
ENSG00000165806	chr10	113679668	+	CASP7	4	1	0	1	0	0	0	0	0	0	0
ENSG00000159873	chr22	28772673	+	CCDC117	4	1	0	1	0	0	0	0	0	0	0
ENSG00000103540	chr16	19523856	+	CCP110	4	1	0	1	0	0	0	0	0	0	0
ENSG00000123815	chr19	40716885	-	COQ8B	4	1	0	1	0	0	0	0	0	0	0
ENSG00000205758	chr21	33641760	-	CRYZL1	4	1	0	1	0	0	0	0	0	0	0
ENSG00000119599	chr14	72926331	+	DCAF4	4	1	0	1	0	0	0	0	0	0	0
ENSG00000198924	chr10	113854100	-	DCLRE1A	4	1	0	1	0	0	0	0	0	0	0
ENSG00000110011	chr11	64230757	+	DNAJC4	4	1	0	1	0	0	0	0	0	0	0
ENSG00000108963	chr17	2030109	+	DPH1	4	1	0	1	0	0	0	0	0	0	0
ENSG00000144597	chr3	15427354	+	EAF1	4	1	0	1	0	0	0	0	0	0	0
ENSG00000162694	chr1	100895998	-	EXTL2	4	1	0	1	0	0	0	0	0	0	0
ENSG00000090581	chr16	1351922	+	GNPTG	4	1	0	1	0	0	0	0	0	0	0
ENSG00000168395	chr2	241687084	+	ING5	4	1	0	1	0	0	0	0	0	0	0
ENSG00000149262	chr11	77994678	-	INTS4	4	1	0	1	0	0	0	0	0	0	0
ENSG00000138688	chr4	122152332	+	KIAA1109	4	1	0	1	0	0	0	0	0	0	0
ENSG00000187961	chr1	960586	+	KLHL17	4	1	0	1	0	0	0	0	0	0	0
ENSG00000132793	chr20	41340971	+	LPIN3	4	1	0	1	0	0	0	0	0	0	0
ENSG00000090316	chr4	1289850	+	MAEA	4	1	0	1	0	0	0	0	0	0	1
ENSG00000132763	chr1	45500052	+	MMACHC	4	1	0	1	0	0	0	0	0	0	0
ENSG00000105926	chr7	24573345	+	MPP6	4	1	0	1	0	0	0	0	0	0	0
ENSG00000110583	chr11	63938995	+	NAA40	4	1	0	1	0	0	0	0	0	0	0
ENSG00000138496	chr3	122564577	-	PARP9	4	1	0	1	0	0	0	0	0	0	0
ENSG00000090924	chr19	39412584	+	PLEKHG2	4	1	0	1	0	0	0	0	0	0	0
ENSG00000170234	chr5	160119423	-	PWWP2A	4	1	0	1	0	0	0	0	0	0	0
ENSG00000162775	chr1	110338505	+	RBM15	4	1	0	1	0	0	0	0	0	0	0
ENSG00000173933	chr11	66638934	+	RBM4	4	1	0	1	0	0	0	0	0	0	0
ENSG00000117625	chr1	211259432	+	RCOR3	4	1	0	1	0	0	0	0	0	1	0
ENSG00000219200	chr17	7012416	+	RNASEK	4	1	0	1	0	0	0	0	0	0	0
ENSG00000166439	chr11	74748867	+	RNF169	4	1	0	1	0	0	0	0	0	0	0
ENSG00000116497	chr1	32817554	+	S100PBP	4	1	0	1	0	0	0	0	0	0	0
ENSG00000112167	chr6	39115189	-	SAYSD1	4	1	0	1	0	0	0	0	0	0	0
ENSG00000175137	chr1	248826633	-	SH3BP5L	4	1	0	1	0	0	0	0	0	0	0
ENSG00000130304	chr19	17470443	+	SLC27A1	4	1	0	1	0	0	0	0	0	0	0
ENSG00000112305	chr6	70667775	+	SMAP1	4	1	0	1	0	0	0	0	0	0	1
ENSG00000224531	chr6	11094032	+	SMIM13	4	1	0	1	0	0	0	0	0	0	0
ENSG00000186532	chr17	1829881	-	SMYD4	4	1	0	1	0	0	0	0	0	0	0
ENSG00000173011	chr4	7043390	+	TADA2B	4	1	0	1	0	0	0	0	0	0	0
ENSG00000136560	chr2	161160296	+	TANK	4	1	0	1	0	0	0	0	0	0	1
ENSG00000042088	chr14	89955950	+	TDP1	4	1	0	1	0	0	0	0	0	0	0
ENSG00000065600	chr1	212414901	-	TMEM206	4	1	0	1	0	0	0	0	0	0	0
ENSG00000185973	chrX	155612936	-	TMLHE	4	1	0	1	0	0	0	0	0	0	0
ENSG00000158882	chr1	161226002	+	TOMM40L	4	1	0	1	0	0	0	0	0	0	0
ENSG00000102871	chr16	67160298	-	TRADD	4	1	0	1	0	0	0	0	0	0	0
ENSG00000132256	chr11	5685063	-	TRIM5	4	1	0	1	0	0	0	0	0	0	0
ENSG00000122435	chr1	100133162	+	TRMT13	4	1	0	1	0	0	0	0	0	0	0
ENSG00000072756	chr3	3126915	+	TRNT1	4	1	0	1	0	0	0	0	0	0	0
ENSG00000132478	chr17	75784770	+	UNK	4	1	0	1	0	0	0	0	0	0	0
ENSG00000239779	chr2	74458328	+	WBP1	4	1	0	1	0	0	0	0	0	0	0
ENSG00000132846	chr5	77087323	-	ZBED3	4	1	0	1	0	0	0	0	0	1	0
ENSG00000177888	chr1	197200542	-	ZBTB41	4	1	0	1	0	0	0	0	0	0	0
ENSG00000181444	chr7	149773479	-	ZNF467	4	1	0	1	0	0	0	0	0	1	0
ENSG00000167625	chr19	42220270	+	ZNF526	4	1	0	1	0	0	0	0	0	0	0
ENSG00000172888	chr3	40524884	+	ZNF621	4	1	0	1	0	0	0	0	0	0	0
ENSG00000167395	chr16	31074421	+	ZNF646	4	1	0	1	0	0	0	0	0	1	0
ENSG00000139651	chr12	53180699	+	ZNF740	4	1	0	1	0	0	0	0	0	0	0
ENSG00000068650	chr13	112690328	+	ATP11A	3	1	0	1	0	0	0	0	0	0	0
ENSG00000151746	chr12	32107228	+	BICD1	3	1	0	1	0	0	0	0	1	0	0
ENSG00000171735	chr1	6785323	+	CAMTA1	3	1	0	1	0	0	0	0	0	0	0
ENSG00000100376	chr22	45308981	+	FAM118A	3	1	0	1	0	0	0	0	0	0	0
ENSG00000154803	chr17	17237139	-	FLCN	3	1	0	1	0	0	0	0	0	0	0
ENSG00000117013	chr1	40784011	+	KCNQ4	3	1	0	1	0	0	0	0	0	0	0
ENSG00000089094	chr12	121580984	-	KDM2B	3	1	0	1	0	0	0	0	0	0	0
ENSG00000088970	chr20	21126053	+	KIZ	3	1	0	1	0	0	0	0	0	0	0
ENSG00000152782	chr10	89645572	-	PANK1	3	1	0	1	0	0	0	0	0	0	0
ENSG00000154040	chr18	24139094	+	CABYR	3	1	0	1	0	0	0	0	0	0	0
ENSG00000144355	chr2	172085225	+	DLX1	3	1	0	1	0	0	0	0	0	1	0
ENSG00000125772	chr20	5611026	-	GPCPD1	3	1	0	1	0	0	0	0	0	0	0
ENSG00000152804	chr10	92689950	+	HHEX	3	1	0	1	0	0	0	0	0	1	0
ENSG00000123444	chr11	47578789	-	KBTBD4	3	1	0	1	0	0	0	0	0	0	0
ENSG00000165516	chr14	49767607	+	KLHDC2	3	1	0	1	0	0	0	0	0	0	1
ENSG00000171097	chr9	128882075	-	KYAT1	3	1	0	1	0	0	0	0	0	0	0
ENSG00000089022	chr12	111842625	+	MAPKAPK5	3	1	0	1	0	0	0	0	0	0	0
ENSG00000180354	chr7	30134809	+	MTURN	3	1	0	1	0	0	0	0	0	0	0
ENSG00000085274	chr3	169772830	+	MYNN	3	1	0	1	0	0	0	0	0	1	0
ENSG00000147862	chr9	14313667	-	NFIB	3	1	0	1	0	0	0	0	0	0	0
ENSG00000275074	chr8	22109397	-	NUDT18	3	1	0	1	0	0	0	0	0	0	0
ENSG00000160991	chr7	102433529	+	ORAI2	3	1	0	1	0	0	0	0	0	0	0
ENSG00000106086	chr7	30028360	+	PLEKHA8	3	1	0	1	0	0	0	0	0	0	0
ENSG00000104866	chr19	45092961	+	PPP1R37	3	1	0	1	0	0	0	0	0	0	0
ENSG00000158286	chr1	6206175	+	RNF207	3	1	0	1	0	0	0	0	0	0	0
ENSG00000103494	chr16	53703846	-	RPGRIP1L	3	1	0	1	0	0	0	0	0	0	0
ENSG00000187742	chr9	89318505	+	SECISBP2	3	1	0	1	0	0	0	0	0	0	1
ENSG00000004866	chr7	116953326	+	ST7	3	1	0	1	0	0	0	0	0	0	0
ENSG00000083544	chr13	60397292	+	TDRD3	3	1	0	1	0	0	0	0	0	0	0
ENSG00000147601	chr8	73008863	+	TERF1	3	1	0	1	0	0	0	0	0	1	0
ENSG00000078967	chr7	43926443	+	UBE2D4	3	1	0	1	0	0	0	0	0	0	0
ENSG00000122042	chr13	29850684	-	UBL3	3	1	0	1	0	0	0	0	0	0	1
ENSG00000119574	chr19	58520222	-	ZBTB45	3	1	0	1	0	0	0	0	0	0	0
ENSG00000122386	chr16	3112578	+	ZNF205	3	1	0	1	0	0	0	0	0	0	0
ENSG00000175395	chr10	37976633	-	ZNF25	3	1	0	1	0	0	0	0	0	0	0
ENSG00000198040	chr12	133037579	+	ZNF84	3	1	0	1	0	0	0	0	0	1	0
ENSG00000087008	chr4	8440711	-	ACOX3	3	1	0	1	0	0	0	0	0	0	0
ENSG00000172932	chr11	67289290	+	ANKRD13D	3	1	0	1	0	0	0	0	0	0	0
ENSG00000182287	chrX	15854780	-	AP1S2	3	1	0	1	0	0	0	0	0	0	0
ENSG00000134262	chr1	113904998	-	AP4B1	3	1	0	1	0	0	0	0	0	0	0
ENSG00000011132	chr19	3761699	-	APBA3	3	1	0	1	0	0	0	0	0	0	0
ENSG00000125962	chrX	102599519	+	ARMCX5	3	1	0	1	0	0	0	0	0	0	0
ENSG00000164291	chr5	95555073	+	ARSK	3	1	0	1	0	0	0	0	0	0	0
ENSG00000138376	chr2	214809704	-	BARD1	3	1	0	1	0	0	0	0	0	0	0
ENSG00000187624,ENSG00000283985	chr17	410326	+	C17orf97	3	1	0	1	0	0	0	0	0	0	0
ENSG00000164008	chr1	42767268	+	C1orf50	3	1	0	1	0	0	0	0	0	0	0
ENSG00000160050	chr1	32200632	+	CCDC28B	3	1	0	1	0	0	0	0	0	0	0
ENSG00000117151	chr1	84574464	-	CTBS	3	1	0	1	0	0	0	0	0	0	0
ENSG00000162144	chr11	61361913	-	CYB561A3	3	1	0	1	0	0	0	0	0	0	0
ENSG00000119004	chr2	203238939	+	CYP20A1	3	1	0	1	0	0	0	0	0	0	0
ENSG00000115827	chr2	171434250	+	DCAF17	3	1	0	1	0	0	0	0	0	0	0
ENSG00000136048	chr12	101877350	+	DRAM1	3	1	0	1	0	0	0	0	0	0	0
ENSG00000161960	chr17	7572825	+	EIF4A1	3	1	0	1	0	0	0	0	0	0	1
ENSG00000116903	chr1	231337852	-	EXOC8	3	1	0	1	0	0	0	0	0	0	0
ENSG00000108433	chr17	46923119	+	GOSR2	3	1	0	1	0	0	0	0	0	0	0
ENSG00000196747	chr6	27808198	+	HIST1H2AI	3	1	0	1	0	0	0	0	0	0	0
ENSG00000278828	chr6	27810063	+	HIST1H3H	3	1	0	1	0	0	0	0	0	0	0
ENSG00000126790	chr14	59484430	-	L3HYPDH	3	1	0	1	0	0	0	0	0	0	0
ENSG00000174405	chr13	108215535	-	LIG4	3	1	0	1	0	0	0	0	0	0	0
ENSG00000188130	chr22	50261825	-	MAPK12	3	1	0	1	0	0	0	0	0	0	0
ENSG00000146263	chr6	97283176	-	MMS22L	3	1	0	1	0	0	0	0	0	0	0
ENSG00000170448	chr4	47914539	-	NFXL1	3	1	0	1	0	0	0	0	0	1	0
ENSG00000196865	chr10	113854660	+	NHLRC2	3	1	0	1	0	0	0	0	0	0	0
ENSG00000244165	chr19	10111537	+	P2RY11	3	1	0	1	0	0	0	0	0	0	0
ENSG00000175575	chr11	73876968	+	PAAF1	3	1	0	1	0	0	0	0	0	0	0
ENSG00000168300	chr8	51899098	-	PCMTD1	3	1	0	1	0	0	0	0	0	0	0
ENSG00000141179	chr17	55751093	+	PCTP	3	1	0	1	0	0	0	0	0	0	0
ENSG00000161395	chr17	39688107	-	PGAP3	3	1	0	1	0	0	0	0	0	0	0
ENSG00000111725	chr12	119667752	+	PRKAB1	3	1	0	1	0	0	0	0	0	0	0
ENSG00000130962	chrX	37349329	+	PRRG1	3	1	0	1	0	0	0	0	0	0	0
ENSG00000197562	chr16	589356	+	RAB40C	3	1	0	1	0	0	0	0	0	0	0
ENSG00000144840	chr3	120742537	-	RABL3	3	1	0	1	0	0	0	0	0	0	0
ENSG00000120158	chr9	4792868	+	RCL1	3	1	0	1	0	0	0	0	0	0	0
ENSG00000111785	chr12	106774594	+	RIC8B	3	1	0	1	0	0	0	0	0	0	0
ENSG00000138468	chr3	101513184	-	SENP7	3	1	0	1	0	0	0	0	0	0	0
ENSG00000174327	chr17	7036074	+	SLC16A13	3	1	0	1	0	0	0	0	0	0	0
ENSG00000138459	chr3	112562009	+	SLC35A5	3	1	0	1	0	0	0	0	0	0	0
ENSG00000181830	chr11	45804405	+	SLC35C1	3	1	0	1	0	0	0	0	0	0	0
ENSG00000180773	chr11	93197963	-	SLC36A4	3	1	0	1	0	0	0	0	0	0	0
ENSG00000166068	chr15	38252325	+	SPRED1	3	1	0	1	0	0	0	0	0	0	0
ENSG00000010072	chr1	231338047	+	SPRTN	3	1	0	1	0	0	0	0	0	0	0
ENSG00000139192	chr12	6452083	+	TAPBPL	3	1	0	1	0	0	0	0	0	0	0
ENSG00000145365	chr4	112285903	-	TIFA	3	1	0	1	0	0	0	0	0	0	0
ENSG00000149483	chr11	61362000	+	TMEM138	3	1	0	1	0	0	0	0	0	0	0
ENSG00000146802	chr7	112790592	-	TMEM168	3	1	0	1	0	0	0	0	0	0	0
ENSG00000186501	chr1	27322144	+	TMEM222	3	1	0	1	0	0	0	0	0	0	0
ENSG00000198718	chr14	44962238	+	TOGARAM1	3	1	0	1	0	0	0	0	0	0	0
ENSG00000113597	chr5	65625033	+	TRAPPC13	3	1	0	1	0	0	0	0	0	0	0
ENSG00000129696	chr8	33513185	-	TTI2	3	1	0	1	0	0	0	0	0	0	0
ENSG00000184979	chr22	18149898	+	USP18	3	1	0	1	0	0	0	0	0	0	0
ENSG00000186130	chr9	122913330	-	ZBTB6	3	1	0	1	0	0	0	0	0	0	0
ENSG00000162300	chr11	65084234	+	ZFPL1	3	1	0	1	0	0	0	0	0	0	0
ENSG00000043355	chr13	99981771	+	ZIC2	3	1	0	1	0	0	0	0	0	0	0
ENSG00000103343	chr16	3401419	+	ZNF174	3	1	0	1	0	0	0	0	0	0	0
ENSG00000171606	chr19	58183453	+	ZNF274	3	1	0	1	0	0	0	0	0	1	0
ENSG00000175213	chr11	46700817	+	ZNF408	3	1	0	1	0	0	0	0	0	0	0
ENSG00000171295	chr19	11814283	+	ZNF440	3	1	0	1	0	0	0	0	0	0	0
ENSG00000180035	chr16	30395111	+	ZNF48	3	1	0	1	0	0	0	0	0	0	0
ENSG00000142556	chr19	52028570	-	ZNF614	3	1	0	1	0	0	0	0	0	1	0
ENSG00000167766	chr19	52637086	-	ZNF83	3	1	0	1	0	0	0	0	0	1	0
ENSG00000174276	chr11	65117708	-	ZNHIT2	3	1	0	1	0	0	0	0	0	0	0
ENSG00000165714,ENSG00000280689	chr12	12357120	+	BORCS5	2	1	0	1	0	0	0	0	0	0	0
ENSG00000079335	chr1	100352490	+	CDC14A	2	1	0	1	0	0	0	0	0	0	0
ENSG00000182150	chr9	95875700	+	ERCC6L2	2	1	0	1	0	0	0	0	0	0	0
ENSG00000127080	chr9	92670265	-	IPPK	2	1	0	1	0	0	0	0	0	0	0
ENSG00000185808	chr21	37072811	-	PIGP	2	1	0	1	0	0	0	0	0	0	1
ENSG00000088179	chr2	119759630	+	PTPN4	2	1	0	1	0	0	0	0	0	0	0
ENSG00000185917	chr21	36060261	-	SETD4	2	1	0	1	0	0	0	0	0	0	0
ENSG00000162971	chr2	199955736	-	TYW5	2	1	0	1	0	0	0	0	0	0	0
ENSG00000173275	chrX	135344795	+	ZNF449	2	1	0	1	0	0	0	0	0	1	0
ENSG00000053770	chr14	57268908	+	AP5M1	2	1	0	1	0	0	0	0	0	0	0
ENSG00000140463	chr15	72686186	+	BBS4	2	1	0	1	0	0	0	0	0	0	0
ENSG00000008128	chr1	1724324	-	CDK11A	2	1	0	1	0	0	0	0	0	0	0
ENSG00000135315	chr6	84227635	-	CEP162	2	1	0	1	0	0	0	0	0	0	0
ENSG00000139631	chr12	53180596	-	CSAD	2	1	0	1	0	0	0	0	0	0	0
ENSG00000140025	chr14	89954689	-	EFCAB11	2	1	0	1	0	0	0	0	0	0	0
ENSG00000077458	chr11	95789791	-	FAM76B	2	1	0	1	0	0	0	0	1	0	0
ENSG00000163251	chr2	207769563	-	FZD5	2	1	0	1	0	0	0	0	0	0	0
ENSG00000143458	chr1	151070603	+	GABPB2	2	1	0	1	0	0	0	0	0	0	0
ENSG00000102786	chr13	51452998	-	INTS6	2	1	0	1	0	0	0	0	0	0	0
ENSG00000137825	chr15	41493874	+	ITPKA	2	1	0	1	0	0	0	0	0	0	0
ENSG00000155858	chr5	157743694	+	LSM11	2	1	0	1	0	0	0	0	0	0	0
ENSG00000066933	chr15	72118081	-	MYO9A	2	1	0	1	0	0	0	0	0	0	0
ENSG00000115421	chr2	60756229	+	PAPOLG	2	1	0	1	0	0	0	0	0	0	0
ENSG00000069943	chr15	55318959	+	PIGB	2	1	0	1	0	0	0	0	0	0	1
ENSG00000174373	chr14	35809214	-	RALGAPA1	2	1	0	1	0	0	0	0	0	0	0
ENSG00000117616	chr1	25247519	-	RSRP1	2	1	0	1	0	0	0	0	0	0	0
ENSG00000170364	chr3	4303303	+	SETMAR	2	1	0	1	0	0	0	0	0	0	0
ENSG00000183963	chr22	31082859	+	SMTN	2	1	0	1	0	0	0	0	0	0	0
ENSG00000214530	chr11	72793681	-	STARD10	2	1	0	1	0	0	0	0	0	0	0
ENSG00000165275	chr9	37753816	+	TRMT10B	2	1	0	1	0	0	0	0	0	0	0
ENSG00000125846	chr20	18288282	+	ZNF133	2	1	0	1	0	0	0	0	0	0	0
ENSG00000197050	chr19	37078479	+	ZNF420	2	1	0	1	0	0	0	0	0	0	0
ENSG00000178229	chr19	57320508	+	ZNF543	2	1	0	1	0	0	0	0	0	0	0
ENSG00000130544	chr19	7069443	+	ZNF557	2	1	0	1	0	0	0	0	0	0	0
ENSG00000250312	chr4	124479	+	ZNF718	2	1	0	1	0	0	0	0	0	0	0
ENSG00000065029	chr6	35259671	+	ZNF76	2	1	0	1	0	0	0	0	0	0	0
ENSG00000139826	chr13	108218378	+	ABHD13	2	1	0	1	0	0	0	0	0	0	0
ENSG00000008277	chr7	87934386	+	ADAM22	2	1	0	1	0	0	0	0	0	0	0
ENSG00000137760	chr11	107565742	-	ALKBH8	2	1	0	1	0	0	0	0	0	0	0
ENSG00000213337	chr2	96858095	-	ANKRD39	2	1	0	1	0	0	0	0	0	0	0
ENSG00000168876	chr11	94493628	+	ANKRD49	2	1	0	1	0	0	0	0	0	0	0
ENSG00000256053	chr14	103562961	+	APOPT1	2	1	0	1	0	0	0	0	0	0	0
ENSG00000125375	chr14	50312640	+	ATP5S	2	1	0	1	0	0	0	0	0	0	0
ENSG00000160325,ENSG00000280479	chr9	133459964	+	CACFD1	2	1	0	1	0	0	0	0	0	0	0
ENSG00000122674	chr7	5898733	+	CCZ1	2	1	0	1	0	0	0	0	0	0	0
ENSG00000103121	chr16	81007114	-	CMC2	2	1	0	1	0	0	0	0	0	0	0
ENSG00000163703	chr3	9933855	+	CRELD1	2	1	0	1	0	0	0	0	0	0	0
ENSG00000143479	chr1	206635535	+	DYRK3	2	1	0	1	0	0	0	0	0	0	0
ENSG00000009780	chr1	27726056	+	FAM76A	2	1	0	1	0	0	0	0	0	0	0
ENSG00000135722	chr16	67159930	+	FBXL8	2	1	0	1	0	0	0	0	0	0	0
ENSG00000277075	chr6	26216974	+	HIST1H2AE	2	1	0	1	0	0	0	0	0	0	0
ENSG00000278677	chr6	27893149	-	HIST1H2AM	2	1	0	1	0	0	0	0	0	0	0
ENSG00000277224	chr6	26199519	+	HIST1H2BF	2	1	0	1	0	0	0	0	0	0	0
ENSG00000124635	chr6	27132750	-	HIST1H2BJ	2	1	0	1	0	0	0	0	0	0	0
ENSG00000165868	chr10	116849741	-	HSPA12A	2	1	0	1	0	0	0	0	0	0	0
ENSG00000186792	chr3	50299468	-	HYAL3	2	1	0	1	0	0	0	0	0	0	0
ENSG00000196497	chr14	24188964	-	IPO4	2	1	0	1	0	0	0	0	0	0	0
ENSG00000134152	chr15	34210079	-	KATNBL1	2	1	0	1	0	0	0	0	0	0	0
ENSG00000267796	chr19	35748360	+	LIN37	2	1	0	1	0	0	0	0	0	0	0
ENSG00000144401	chr2	207624551	-	METTL21A	2	1	0	1	0	0	0	0	0	0	0
ENSG00000206562	chr3	15427518	-	METTL6	2	1	0	1	0	0	0	0	0	0	0
ENSG00000213190	chr1	151057757	+	MLLT11	2	1	0	1	0	0	0	0	0	0	0
ENSG00000136371	chr15	79897049	-	MTHFS	2	1	0	1	0	0	0	0	0	0	1
ENSG00000120662	chr13	41263577	-	MTRF1	2	1	0	1	0	0	0	0	0	0	0
ENSG00000243477	chr3	50299416	-	NAT6	2	1	0	1	0	0	0	0	0	0	0
ENSG00000167566	chr12	49828425	-	NCKAP5L	2	1	0	1	0	0	0	0	0	0	0
ENSG00000101247	chr20	13784949	+	NDUFAF5	2	1	0	1	0	0	0	0	0	0	0
ENSG00000149716	chr11	69675347	-	ORAOV1	2	1	0	1	0	0	0	0	0	0	0
ENSG00000116885	chr1	36450433	-	OSCP1	2	1	0	1	0	0	0	0	0	0	0
ENSG00000280789	chr16	29815951	+	PAGR1	2	1	0	1	0	0	0	0	0	0	0
ENSG00000123836	chr1	207053259	+	PFKFB2	2	1	0	1	0	0	0	0	0	0	0
ENSG00000166289	chr19	29665055	+	PLEKHF1	2	1	0	1	0	0	0	0	0	0	0
ENSG00000140464	chr15	73994716	+	PML	2	1	0	1	0	0	0	0	0	0	0
ENSG00000068971	chr11	64924670	+	PPP2R5B	2	1	0	1	0	0	0	0	0	0	0
ENSG00000129317	chr12	43758817	-	PUS7L	2	1	0	1	0	0	0	0	0	0	0
ENSG00000089682	chrX	107118804	-	RBM41	2	1	0	1	0	0	0	0	0	0	0
ENSG00000136161	chr13	48533256	-	RCBTB2	2	1	0	1	0	0	0	0	0	0	1
ENSG00000212864	chr9	137221581	-	RNF208	2	1	0	1	0	0	0	0	0	0	0
ENSG00000104835,ENSG00000283104	chr19	38930761	-	SARS2	2	1	0	1	0	0	0	0	0	0	0
ENSG00000100445	chr14	24442803	-	SDR39U1	2	1	0	1	0	0	0	0	0	0	1
ENSG00000080546	chr6	109094819	-	SESN1	2	1	0	1	0	0	0	0	0	0	1
ENSG00000063176	chr19	48619290	+	SPHK2	2	1	0	1	0	0	0	0	0	0	0
ENSG00000163611	chr3	113515156	-	SPICE1	2	1	0	1	0	0	0	0	0	0	0
ENSG00000138134	chr10	88879733	+	STAMBPL1	2	1	0	1	0	0	0	0	1	0	0
ENSG00000135090	chr12	118372945	-	TAOK3	2	1	0	1	0	0	0	0	0	0	0
ENSG00000167302	chr17	81239091	-	TEPSIN	2	1	0	1	0	0	0	0	0	0	0
ENSG00000107140	chr9	35605304	+	TESK1	2	1	0	1	0	0	0	0	0	0	0
ENSG00000187049	chr11	61391686	+	TMEM216	2	1	0	1	0	0	0	0	0	0	0
ENSG00000136319	chr14	20305994	-	TTC5	2	1	0	1	0	0	0	0	0	0	0
ENSG00000165914	chr14	90816417	-	TTC7B	2	1	0	1	0	0	0	0	0	0	0
ENSG00000180787	chr17	5078247	+	ZFP3	2	1	0	1	0	0	0	0	0	1	0
ENSG00000181896	chr19	19668853	+	ZNF101	2	1	0	1	0	0	0	0	0	0	0
ENSG00000105708	chr19	19733097	-	ZNF14	2	1	0	1	0	0	0	0	0	0	0
ENSG00000170631	chr8	144950888	-	ZNF16	2	1	0	1	0	0	0	0	0	0	0
ENSG00000263002	chr19	44141605	+	ZNF234	2	1	0	1	0	0	0	0	0	0	0
ENSG00000083844	chr19	57191499	+	ZNF264	2	1	0	1	0	0	0	0	0	0	1
ENSG00000188785	chr19	57389896	+	ZNF548	2	1	0	1	0	0	0	0	0	1	0
ENSG00000178935	chr19	57814913	-	ZNF552	2	1	0	1	0	0	0	0	0	0	0
ENSG00000196081	chr19	23250360	-	ZNF724	2	1	0	1	0	0	0	0	0	0	0
ENSG00000186376	chrX	135344087	-	ZNF75D	2	1	0	1	0	0	0	0	0	0	0
ENSG00000186187	chr16	74999029	+	ZNRF1	2	1	0	1	0	0	0	0	0	0	0
ENSG00000006459	chr7	140177035	-	KDM7A	1	1	0	1	0	0	0	0	0	0	0
ENSG00000163884	chr3	126357442	-	KLF15	1	1	0	1	0	0	0	0	0	1	0
ENSG00000121903	chr1	33472644	+	ZSCAN20	1	1	0	1	0	0	0	0	0	0	0
ENSG00000158987	chr5	131635111	-	RAPGEF6	1	1	0	1	0	0	0	0	0	0	0
ENSG00000122335	chr6	158168270	-	SERAC1	1	1	0	1	0	0	0	0	0	0	0
ENSG00000198964	chr10	50623983	-	SGMS1	1	1	0	1	0	0	0	0	0	0	1
ENSG00000239382	chr19	36014239	-	ALKBH6	1	1	0	1	0	0	0	0	0	0	0
ENSG00000100523	chr14	53153098	-	DDHD1	1	1	0	1	0	0	0	0	0	0	0
ENSG00000188878	chr17	75940943	-	FBF1	1	1	0	1	0	0	0	0	0	0	0
ENSG00000156239	chr21	28885371	-	N6AMT1	1	1	0	1	0	0	0	0	0	0	0
ENSG00000106100	chr7	30478780	-	NOD1	1	1	0	1	0	0	0	0	0	0	0
ENSG00000178385	chr2	208025560	-	PLEKHM3	1	1	0	1	0	0	0	0	0	0	0
ENSG00000121039	chr8	73294611	+	RDH10	1	1	0	1	0	0	0	0	0	0	0
ENSG00000000457	chr1	169893959	-	SCYL3	1	1	0	1	0	0	0	0	0	0	0
ENSG00000163053	chr2	230068999	-	SLC16A14	1	1	0	1	0	0	0	0	0	0	0
ENSG00000142765	chr1	27344872	+	SYTL1	1	1	0	1	0	0	0	0	0	0	0
ENSG00000259431	chr14	23556021	+	THTPA	1	1	0	1	0	0	0	0	0	0	0
ENSG00000178821	chr1	1919273	-	TMEM52	1	1	0	1	0	0	0	0	0	0	0
ENSG00000114853	chr3	42653683	+	ZBTB47	1	1	0	1	0	0	0	0	0	0	0
ENSG00000251192	chrX	46545441	-	ZNF674	1	1	0	1	0	0	0	0	0	1	0
ENSG00000135537	chr6	108294893	+	AFG1L	1	1	0	1	0	0	0	0	0	0	0
ENSG00000100478	chr14	31025650	+	AP4S1	1	1	0	1	0	0	0	0	0	0	0
ENSG00000118690	chr6	108848421	+	ARMC2	1	1	0	1	0	0	0	0	0	0	0
ENSG00000140691	chr16	31458079	+	ARMC5	1	1	0	1	0	0	0	0	0	0	0
ENSG00000248098	chr19	41397459	+	BCKDHA	1	1	0	1	0	0	0	0	0	0	0
ENSG00000174928	chr3	155806351	-	C3orf33	1	1	0	1	0	0	0	0	0	0	0
ENSG00000118298	chr1	150257158	+	CA14	1	1	0	1	0	0	0	0	0	0	0
ENSG00000149260	chr11	77066940	+	CAPN5	1	1	0	1	0	0	0	0	0	0	0
ENSG00000187118	chr3	28241594	+	CMC1	1	1	0	1	0	0	0	0	0	0	0
ENSG00000188215	chr16	20900384	-	DCUN1D3	1	1	0	1	0	0	0	0	0	0	0
ENSG00000170464	chr5	139439526	-	DNAJC18	1	1	0	1	0	0	0	0	0	0	0
ENSG00000119661	chr14	73644998	+	DNAL1	1	1	0	1	0	0	0	0	0	0	0
ENSG00000175595	chr16	13920156	+	ERCC4	1	1	0	1	0	0	0	0	0	0	0
ENSG00000179943	chr19	55599527	-	FIZ1	1	1	0	1	0	0	0	0	0	0	0
ENSG00000180423	chr11	46617227	-	HARBI1	1	1	0	1	0	0	0	0	0	0	0
ENSG00000184357	chr6	27867529	-	HIST1H1B	1	1	0	1	0	0	0	0	0	0	0
ENSG00000196787	chr6	27133041	+	HIST1H2AG	1	1	0	1	0	0	0	0	0	0	0
ENSG00000276903	chr6	27865354	+	HIST1H2AL	1	1	0	1	0	0	0	0	0	0	0
ENSG00000274290	chr6	26172058	+	HIST1H2BE	1	1	0	1	0	0	0	0	0	0	0
ENSG00000274641	chr6	27893462	+	HIST1H2BO	1	1	0	1	0	0	0	0	0	0	0
ENSG00000274267	chr6	26032060	-	HIST1H3B	1	1	0	1	0	0	0	0	0	0	0
ENSG00000278637	chr6	26021678	+	HIST1H4A	1	1	0	1	0	0	0	0	0	0	0
ENSG00000198001	chr12	43758954	+	IRAK4	1	1	0	1	0	0	0	0	0	0	0
ENSG00000100890	chr14	35122569	+	KIAA0391	1	1	0	1	0	0	0	0	0	0	1
ENSG00000175536	chr11	74493733	-	LIPT2	1	1	0	1	0	0	0	0	0	0	0
ENSG00000204406	chr2	148021010	+	MBD5	1	1	0	1	0	0	0	0	0	1	0
ENSG00000161647	chr17	43832242	-	MPP3	1	1	0	1	0	0	0	0	0	0	0
ENSG00000154889	chr18	11909223	-	MPPE1	1	1	0	1	0	0	0	0	0	0	0
ENSG00000103245	chr16	741002	-	NARFL	1	1	0	1	0	0	0	0	0	0	0
ENSG00000267855	chr19	8321396	-	NDUFA7	1	1	0	1	0	0	0	0	0	0	0
ENSG00000156170	chr8	95024985	+	NDUFAF6	1	1	0	1	0	0	0	0	0	0	0
ENSG00000187736	chr2	219160853	-	NHEJ1	1	1	0	1	0	0	0	0	0	0	0
ENSG00000122417	chr1	86396262	-	ODF2L	1	1	0	1	0	0	0	0	0	0	0
ENSG00000164620	chr5	141637025	+	RELL2	1	1	0	1	0	0	0	0	0	0	0
ENSG00000139725	chr12	121794262	-	RHOF	1	1	0	1	0	0	0	0	1	0	0
ENSG00000149489	chr11	62612740	+	ROM1	1	1	0	1	0	0	0	0	0	0	0
ENSG00000212747	chrX	135022529	-	RTL8B	1	1	0	1	0	0	0	0	0	0	0
ENSG00000197417	chr17	3636322	-	SHPK	1	1	0	1	0	0	0	0	0	0	0
ENSG00000173928	chr19	11374684	+	SWSAP1	1	1	0	1	0	0	0	0	0	0	0
ENSG00000150455	chr11	126283109	+	TIRAP	1	1	0	1	0	0	0	0	0	0	0
ENSG00000198270	chr12	112013111	-	TMEM116	1	1	0	1	0	0	0	0	0	0	0
ENSG00000150433	chr11	125111708	-	TMEM218	1	1	0	1	0	0	0	0	0	0	0
ENSG00000233493	chr19	55384598	-	TMEM238	1	1	0	1	0	0	0	0	0	0	0
ENSG00000118600	chr12	63779802	+	TMEM5	1	1	0	1	0	0	0	0	0	0	0
ENSG00000155275	chr4	8440822	+	TRMT44	1	1	0	1	0	0	0	0	0	0	0
ENSG00000118369	chr11	78188906	+	USP35	1	1	0	1	0	0	0	0	0	0	0
ENSG00000116035	chr2	70900589	+	VAX2	1	1	0	1	0	0	0	0	0	1	0
ENSG00000166435	chr11	74949187	-	XRRA1	1	1	0	1	0	0	0	0	0	0	0
ENSG00000196867	chr19	56538947	+	ZFP28	1	1	0	1	0	0	0	0	0	0	0
ENSG00000138658	chr4	112636910	-	ZGRF1	1	1	0	1	0	0	0	0	0	0	0
ENSG00000163867	chr1	35031968	-	ZMYM6	1	1	0	1	0	0	0	0	0	0	0
ENSG00000196387	chr12	133079837	+	ZNF140	1	1	0	1	0	0	0	0	0	0	0
ENSG00000159917	chr19	44305025	-	ZNF235	1	1	0	1	0	0	0	0	0	0	0
ENSG00000196705	chr19	21142039	+	ZNF431	1	1	0	1	0	0	0	0	0	0	0
ENSG00000256087	chr19	52048561	-	ZNF432	1	1	0	1	0	0	0	0	0	0	0
ENSG00000197044	chr19	11767091	+	ZNF441	1	1	0	1	0	0	0	0	0	0	0
ENSG00000165655	chr10	75401906	-	ZNF503	1	1	0	1	0	0	0	0	0	0	0
ENSG00000083828	chr19	57769669	+	ZNF586	1	1	0	1	0	0	0	0	0	0	0
ENSG00000166704	chr19	58003349	-	ZNF606	1	1	0	1	0	0	0	0	0	0	0
ENSG00000229809	chr16	30572734	-	ZNF688	1	1	0	1	0	0	0	0	0	0	0
ENSG00000267041	chr19	36772814	-	ZNF850	1	1	0	1	0	0	0	0	0	0	0
ENSG00000121988	chr2	135531236	-	ZRANB3	1	1	0	1	0	0	0	0	0	0	0
ENSG00000198205	chrX	57910820	-	ZXDA	1	1	0	1	0	0	0	0	0	0	0
ENSG00000150967	chr12	122981649	-	ABCB9	0.9	1	0	1	0	0	0	0	0	0	0
ENSG00000103544	chr16	19555414	+	C16orf62	0.9	1	0	1	0	0	0	0	0	0	0
ENSG00000145990	chr6	13487555	-	GFOD1	0.9	1	0	1	0	0	0	0	0	0	0
ENSG00000173451	chr12	71663008	+	THAP2	0.9	1	0	1	0	0	0	0	0	1	0
ENSG00000185670	chr11	62754188	-	ZBTB3	0.9	1	0	1	0	0	0	0	0	0	0
ENSG00000177576	chr18	49487252	-	C18orf32	0.9	1	0	1	0	0	0	0	0	0	0
ENSG00000181381	chr4	168480487	-	DDX60L	0.9	1	0	1	0	0	0	0	1	0	0
ENSG00000188997	chr11	78188822	-	KCTD21	0.9	1	0	1	0	0	0	0	0	0	0
ENSG00000137501	chr11	85811129	-	SYTL2	0.9	1	0	1	0	0	0	0	1	0	0
ENSG00000168152	chr4	82900751	+	THAP9	0.9	1	0	1	0	0	0	0	0	1	0
ENSG00000141933	chr19	507496	+	TPGS1	0.9	1	0	1	0	0	0	0	0	0	0
ENSG00000131127	chr4	337834	+	ZNF141	0.9	1	0	1	0	0	0	0	0	1	0
ENSG00000256294	chr19	44113357	+	ZNF225	0.9	1	0	1	0	0	0	0	0	0	0
ENSG00000138640	chr4	89057172	-	FAM13A	0.8	1	0	1	0	0	0	0	0	0	0
ENSG00000196417	chr19	53395149	+	ZNF765	0.8	1	0	1	0	0	0	0	0	0	0
ENSG00000166455	chr16	81077244	-	C16orf46	0.8	1	0	1	0	0	0	0	0	0	0
ENSG00000188542	chr2	240560301	+	DUSP28	0.8	1	0	1	0	0	0	0	0	0	0
ENSG00000145088	chr3	121835214	+	EAF2	0.8	1	0	1	0	0	0	0	0	0	0
ENSG00000188910	chr1	34781188	+	GJB3	0.8	1	0	1	0	0	0	0	1	0	0
ENSG00000277157	chr6	26189076	-	HIST1H4D	0.8	1	0	1	0	0	0	0	0	0	0
ENSG00000162927	chr2	61018254	-	PUS10	0.8	1	0	1	0	0	0	0	0	0	0
ENSG00000258366	chr20	63658311	+	RTEL1	0.8	1	0	1	0	0	0	0	0	0	0
ENSG00000135740	chr16	67248949	+	SLC9A5	0.8	1	0	1	0	0	0	0	0	0	0
ENSG00000188766	chr19	38390199	+	SPRED3	0.8	1	0	1	0	0	0	0	0	0	0
ENSG00000169955	chr16	30535004	-	ZNF747	0.8	1	0	1	0	0	0	0	0	0	0
ENSG00000140987	chr16	3401065	-	ZSCAN32	0.8	1	0	1	0	0	0	0	0	0	0
ENSG00000105982	chr7	156640783	+	RNF32	0.7	1	0	1	0	0	0	0	0	0	0
ENSG00000197647	chr19	12035710	-	ZNF433	0.7	1	0	1	0	0	0	0	0	0	0
ENSG00000182685	chr16	2211950	-	BRICD5	0.7	1	0	1	0	0	0	0	0	0	0
ENSG00000255561	chr11	111879180	-	FDXACB1	0.7	1	0	1	0	0	0	0	0	0	0
ENSG00000137171	chr6	43059856	+	KLC4	0.7	1	0	1	0	0	0	0	0	0	0
ENSG00000167034	chr8	23682927	-	NKX3-1	0.7	1	0	1	0	0	0	0	0	0	0
ENSG00000163467	chr1	156337313	+	TSACC	0.7	1	0	1	0	0	0	0	0	0	0
ENSG00000142065	chr19	36379199	-	ZFP14	0.7	1	0	1	0	0	0	0	0	0	0
ENSG00000251247	chr19	36851162	+	ZNF345	0.7	1	0	1	0	0	0	0	0	0	0
ENSG00000155666	chr16	27203974	+	KDM8	0.6	1	0	1	0	0	0	0	0	0	0
ENSG00000148814	chr10	132332199	+	LRRC27	0.6	1	0	1	0	0	0	0	0	0	0
ENSG00000116741	chr1	192809040	+	RGS2	0.6	1	0	1	0	0	0	0	0	0	0
ENSG00000177082	chr15	84654335	-	WDR73	0.6	1	0	1	0	0	0	0	0	0	0
ENSG00000187187,ENSG00000281526	chr19	39997075	+	ZNF546	0.6	1	0	1	0	0	0	0	0	1	0
ENSG00000161551	chr19	51887951	-	ZNF577	0.6	1	0	1	0	0	0	0	0	1	0
ENSG00000114735	chr3	50569151	+	HEMK1	0.6	1	0	1	0	0	0	0	0	0	0
ENSG00000273802	chr6	26216692	-	HIST1H2BG	0.6	1	0	1	0	0	0	0	0	0	0
ENSG00000164066	chr4	127632931	+	INTU	0.6	1	0	1	0	0	0	0	0	0	0
ENSG00000126460	chr19	49581325	+	PRRG2	0.6	1	0	1	0	0	0	0	0	0	0
ENSG00000235453	chr9	32552542	+	SMIM27	0.6	1	0	1	0	0	0	0	0	0	0
ENSG00000174586	chr19	58362754	-	ZNF497	0.6	1	0	1	0	0	0	0	0	1	0
ENSG00000196357	chr19	36214673	-	ZNF565	0.6	1	0	1	0	0	0	0	0	0	0
ENSG00000234284	chr5	179023751	+	ZNF879	0.6	1	0	1	0	0	0	0	0	1	0
ENSG00000156172	chr8	95269201	-	C8orf37	0.5	1	0	1	0	0	0	0	0	0	0
ENSG00000150527	chr14	39267123	+	CTAGE5	0.5	1	0	1	0	0	0	0	0	0	0
ENSG00000184307	chr3	113947900	+	ZDHHC23	0.5	1	0	1	0	0	0	0	0	0	0
ENSG00000196912	chr2	97589965	-	ANKRD36B	0.5	1	0	1	0	0	0	0	0	0	0
ENSG00000173013	chr4	7042939	-	CCDC96	0.5	1	0	1	0	0	0	0	0	0	0
ENSG00000151338	chr14	37197949	+	MIPOL1	0.5	1	0	1	0	0	0	0	0	0	0
ENSG00000166263	chr17	54968764	+	STXBP4	0.5	1	0	1	0	0	0	0	0	0	0
ENSG00000186854	chr2	84881245	-	TRABD2A	0.5	1	0	1	0	0	0	0	0	0	0
ENSG00000136997	chr8	127736068	+	MYC	91	2	32	0	1	0	1	1	0	1	0
ENSG00000116285	chr1	8026308	-	ERRFI1	202	1	19	0	1	0	1	1	0	0	0
ENSG00000162426	chr1	8317825	+	SLC45A1	7	0	19	0	1	0	1	0	0	0	0
ENSG00000171940	chr20	53593839	-	ZNF217	61	1	17	0	1	0	1	1	0	1	0
ENSG00000168264	chr1	234609525	-	IRF2BP2	33	0	17	0	1	0	1	0	0	0	0
ENSG00000137936	chr1	93847150	-	BCAR3	23	0	15	0	1	0	1	0	1	0	0
ENSG00000137942	chr1	93448130	+	FNBP1L	12	0	15	0	1	0	1	0	0	0	0
ENSG00000119383	chr9	129111317	+	PTPA	55	0	14	0	1	0	1	1	0	0	0
ENSG00000187678	chr5	142325001	-	SPRY4	51	0	14	0	1	0	1	0	0	0	0
ENSG00000148335	chr9	129626152	+	NTMT1	14	0	14	0	1	0	1	0	0	0	0
ENSG00000185650	chr14	68793240	-	ZFP36L1	45	1	13	0	1	0	1	0	0	1	0
ENSG00000061987	chr12	62466816	+	MON2	3	1	12	0	1	0	1	0	0	0	0
ENSG00000139289	chr12	76033932	-	PHLDA1	47	0	12	0	1	0	1	1	1	0	0
ENSG00000111615	chr12	75511621	-	KRR1	7	0	12	0	1	0	1	0	0	0	0
ENSG00000111110	chr12	62935037	-	PPM1H	0.5	0	12	0	1	0	1	0	0	0	0
ENSG00000125618	chr2	113278921	-	PAX8	0.5	0	12	0	1	0	1	0	0	1	0
ENSG00000073282	chr3	189631426	+	TP63	32	1	11	0	1	0	1	1	0	1	0
ENSG00000080823	chr14	102305200	-	MOK	15	0	11	0	1	0	1	0	0	0	0
ENSG00000173726	chr1	235128936	-	TOMM20	118	0	10	0	1	0	1	0	0	0	1
ENSG00000165527	chr14	49893091	+	ARF6	81	0	10	0	1	0	1	0	0	0	0
ENSG00000175745	chr5	93583336	+	NR2F1	68	0	10	0	1	0	1	0	0	1	0
ENSG00000186716	chr22	23180209	+	BCR	6	0	10	0	1	0	1	0	0	0	0
ENSG00000100483	chr14	50116557	-	VCPKMT	3	0	10	0	1	0	1	0	0	0	0
ENSG00000125637	chr2	113173970	+	PSD4	2	0	10	0	1	0	1	0	0	0	0
ENSG00000143786	chr1	224616292	+	CNIH3	3	2	9	0	1	0	1	0	0	0	0
ENSG00000213782	chr12	12813345	+	DDX47	0.5	2	9	0	1	0	1	0	0	0	1
ENSG00000026508	chr11	35139180	+	CD44	173	0	9	0	1	0	1	1	0	0	0
ENSG00000072310	chr17	17836987	-	SREBF1	31	0	9	0	1	0	1	1	0	1	0
ENSG00000128342	chr22	30246851	-	LIF	11	0	9	0	1	0	1	1	0	0	0
ENSG00000142186	chr11	65525076	+	SCYL1	16	0	9	0	1	0	1	0	0	0	0
ENSG00000183092	chr14	100568070	-	BEGAIN	6	0	9	0	1	0	1	0	0	0	0
ENSG00000170027	chr7	76359031	-	YWHAG	226	1	8	0	1	0	1	1	0	0	0
ENSG00000132470	chr17	75721435	+	ITGB4	57	1	8	0	1	0	1	1	1	0	0
ENSG00000118515	chr6	134318058	-	SGK1	46	1	8	0	1	0	1	0	0	0	1
ENSG00000196950	chr2	195656746	+	SLC39A10	31	0	8	0	1	0	1	0	1	0	0
ENSG00000127528	chr19	16324816	+	KLF2	16	0	8	0	1	0	1	0	0	1	0
ENSG00000126391	chr11	65386598	+	FRMD8	11	0	8	0	1	0	1	0	0	0	0
ENSG00000112541	chr6	165662069	-	PDE10A	7	0	8	0	1	0	1	0	0	0	0
ENSG00000177426	chr18	3451676	+	TGIF1	5	0	8	0	1	0	1	0	0	1	0
ENSG00000140153	chr14	102139851	+	WDR20	5	0	8	0	1	0	1	0	0	0	0
ENSG00000153250	chr2	160493794	-	RBMS1	4	0	8	0	1	0	1	0	1	0	0
ENSG00000168906	chr2	85539164	+	MAT2A	105	3	7	0	1	0	1	0	0	0	1
ENSG00000067082	chr10	3785275	-	KLF6	26	1	7	0	1	0	1	1	0	1	0
ENSG00000128567	chr7	131556607	-	PODXL	135	1	7	0	1	0	1	0	0	0	0
ENSG00000101294	chr20	31514427	+	HM13	16	1	7	0	1	0	1	0	0	0	0
ENSG00000108469	chr17	75667189	-	RECQL5	4	1	7	0	1	0	1	0	0	0	0
ENSG00000125968	chr20	31605282	+	ID1	84	0	7	0	1	0	1	1	1	1	0
ENSG00000175592	chr11	65900526	-	FOSL1	39	0	7	0	1	0	1	1	0	1	0
ENSG00000140443	chr15	98648970	+	IGF1R	8	0	7	0	1	0	1	1	0	0	0
ENSG00000188042	chr2	234496600	-	ARL4C	58	0	7	0	1	0	1	0	1	0	0
ENSG00000136068	chr3	58008399	+	FLNB	52	0	7	0	1	0	1	0	0	0	0
ENSG00000156453	chr5	141878410	-	PCDH1	34	0	7	0	1	0	1	0	0	0	0
ENSG00000162627	chr1	98661722	+	SNX7	25	0	7	0	1	0	1	0	0	0	0
ENSG00000162923	chr1	224434299	-	WDR26	22	0	7	0	1	0	1	0	0	0	1
ENSG00000062194	chr5	57173947	+	GPBP1	19	0	7	0	1	0	1	0	0	0	0
ENSG00000163660	chr3	157160213	-	CCNL1	7	0	7	0	1	0	1	0	0	0	1
ENSG00000127527	chr19	16472012	-	EPS15L1	7	0	7	0	1	0	1	0	0	0	0
ENSG00000108557	chr17	17681472	+	RAI1	6	0	7	0	1	0	1	0	0	0	0
ENSG00000165568	chr10	4826253	+	AKR1E2	3	0	7	0	1	0	1	0	0	0	0
ENSG00000120318	chr5	141682221	-	ARAP3	3	0	7	0	1	0	1	0	0	0	0
ENSG00000090530	chr3	190120929	-	P3H2	2	0	7	0	1	0	1	0	0	0	0
ENSG00000186951	chr22	46151883	+	PPARA	2	0	7	0	1	0	1	0	0	0	0
ENSG00000188064	chr22	45977129	-	WNT7B	0.8	0	7	0	1	0	1	0	0	0	0
ENSG00000182185	chr14	67819778	+	RAD51B	0.6	0	7	0	1	0	1	0	0	0	0
ENSG00000152292	chr2	85418930	+	SH2D6	0.6	0	7	0	1	0	1	0	0	0	0
ENSG00000187514	chr2	231708515	+	PTMA	402	1	6	0	1	0	1	0	0	0	1
ENSG00000013588	chr12	12890781	+	GPRC5A	142	1	6	0	1	0	1	0	1	0	0
ENSG00000067182	chr12	6342114	-	TNFRSF1A	64	1	6	0	1	0	1	0	0	0	0
ENSG00000181467	chr3	153162269	+	RAP2B	41	1	6	0	1	0	1	0	1	0	1
ENSG00000110435	chr11	34916571	+	PDHX	33	1	6	0	1	0	1	0	0	0	1
ENSG00000171492	chr1	89821031	+	LRRC8D	26	1	6	0	1	0	1	0	0	0	0
ENSG00000182871	chr21	45455530	+	COL18A1	20	1	6	0	1	0	1	0	0	0	0
ENSG00000070159	chr9	109498306	-	PTPN3	8	1	6	0	1	0	1	0	0	0	0
ENSG00000002822	chr7	2233243	-	MAD1L1	7	1	6	0	1	0	1	0	0	0	0
ENSG00000110092	chr11	69641086	+	CCND1	41	0	6	0	1	0	1	1	0	0	0
ENSG00000018408	chr3	149703273	-	WWTR1	38	0	6	0	1	0	1	1	0	0	0
ENSG00000140105	chr14	100376805	-	WARS	130	0	6	0	1	0	1	0	0	0	1
ENSG00000162909	chr1	223712331	+	CAPN2	67	0	6	0	1	0	1	0	0	0	1
ENSG00000188641	chr1	97921023	-	DPYD	31	0	6	0	1	0	1	0	0	0	0
ENSG00000170677	chr18	70288900	+	SOCS6	30	0	6	0	1	0	1	0	0	0	0
ENSG00000282302,ENSG00000184640	chr17	77281409	+	SEPT9	28	0	6	0	1	0	1	0	0	0	0
ENSG00000159200	chr21	34525467	-	RCAN1	21	0	6	0	1	0	1	0	0	0	0
ENSG00000115756	chr2	10368763	+	HPCAL1	19	0	6	0	1	0	1	0	0	0	0
ENSG00000160293	chr9	133992310	-	VAV2	16	0	6	0	1	0	1	0	0	0	0
ENSG00000162496	chr1	12617731	-	DHRS3	13	0	6	0	1	0	1	0	0	0	0
ENSG00000103196	chr16	84819983	+	CRISPLD2	10	0	6	0	1	0	1	0	0	0	0
ENSG00000162664	chr1	89995114	+	ZNF326	8	0	6	0	1	0	1	0	0	0	0
ENSG00000101188	chr20	62708836	+	NTSR1	7	0	6	0	1	0	1	0	0	0	0
ENSG00000048707	chr1	12230066	+	VPS13D	5	0	6	0	1	0	1	0	0	0	0
ENSG00000163659	chr3	156674844	+	TIPARP	4	0	6	0	1	0	1	0	0	0	1
ENSG00000162341	chr11	69048896	+	TPCN2	3	0	6	0	1	0	1	0	0	0	0
ENSG00000053501	chr19	17215358	+	USE1	3	0	6	0	1	0	1	0	0	0	0
ENSG00000008323	chr12	6310932	+	PLEKHG6	1	0	6	0	1	0	1	0	0	0	0
ENSG00000118514	chr6	134950122	-	ALDH8A1	0.5	0	6	0	1	0	1	0	0	0	0
ENSG00000101187	chr20	62642444	+	SLCO4A1	13	3	5	0	1	0	1	0	1	0	0
ENSG00000135373	chr11	34632463	+	EHF	26	2	5	0	1	0	1	0	0	1	0
ENSG00000136231	chr7	23470467	-	IGF2BP3	24	2	5	0	1	0	1	0	1	0	0
ENSG00000160256	chr21	44940009	+	FAM207A	16	2	5	0	1	0	1	0	0	0	0
ENSG00000105771	chr19	43754990	-	SMG9	3	2	5	0	1	0	1	0	0	0	0
ENSG00000145632	chr5	58460260	-	PLK2	178	1	5	0	1	0	1	0	0	0	0
ENSG00000124942	chr11	62546835	-	AHNAK	102	1	5	0	1	0	1	0	1	0	0
ENSG00000196526	chr4	7939926	-	AFAP1	12	1	5	0	1	0	1	0	0	0	0
[truncated: 8,734 more rows]
